# Supplementary material for: Drosophila Nipped-B Mutants Model Cornelia de Lange Syndrome in Growth and Behavior
Source: PLoS Genet. 2015 Nov 6;11(11):e1005655. doi: 10.1371/journal.pgen.1005655 (PMC4636142; doi:10.1371/journal.pgen.1005655)
Supplement: S1 Table — The spreadsheet tabs give the expression values for active genes (> 500 nt average normalized coverage) (EXPRESSED), the active genes that decrease in expression with a p value ≤ 0.05 (DOWN), the functional gene ontology analysis [81,82] of the active genes that show a decrease in expression, the active genes that show an increase in expression with a p value ≤ 0.05 (UP), the Pearson correlation coefficients between all sample replicates (REPLICATE CORRELATIONS), and the expression values for all genes quantified (ALL GENES). All expression values are given in nucleotide coverage after normalization to total histone RNA coverage. (XLSX) [file pgen.1005655.s006.xlsx]

## Sheet: EXPRESSED
GENE	P57B-1	P57B-2	P57B-3	P57B-4	NIPB-1	NIPB-2	NIPB-3	NIPB-4	P57B_AVE	NIPB_AVE	NIPB_P57B_RATIO	LOG2_P57B	LOG2_NIPB	LOG2_NIPB_P57B_RATIO	P_VALUE	Q_VALUE
128up	21909	23159	21070	23909	17217	15319	20426	17553	22512	17629	0.783	14.458	14.106	-0.353	0.00736	0.11155
14-3-3epsilon	275301	262077	283413	295226	203282	197743	278577	258780	279004	234595	0.841	18.09	17.84	-0.25	0.08209	0.1545
14-3-3zeta	242934	224055	282446	270361	192825	177099	246747	223375	254949	210012	0.824	17.96	17.68	-0.28	0.06994	0.14721
140up	2231	2786	1541	2868	1930	2541	2899	1746	2357	2279	0.967	11.203	11.154	-0.048	0.85502	0.47584
18w	99918	92405	127822	98402	60915	56851	96677	63982	104637	69606	0.665	16.675	16.087	-0.588	0.02734	0.11939
26-29-p	70009	66912	87232	83145	59396	51278	73332	67414	76824	62855	0.818	16.229	15.94	-0.29	0.08894	0.15946
4EHP	11443	12835	9849	13807	7630	8899	10481	10476	11983	9371	0.782	13.549	13.194	-0.355	0.05571	0.13778
5PtaseI	5654	4205	5585	6647	3883	3657	4298	3038	5523	3719	0.673	12.431	11.861	-0.571	0.01899	0.1147
a	11548	12164	13294	11970	9624	7026	10581	7609	12244	8710	0.711	13.58	13.088	-0.491	0.00835	0.11179
A16	10359	9017	12824	9634	7189	7269	9822	8756	10458	8259	0.79	13.352	13.012	-0.341	0.08058	0.15381
A2bp1	24962	23840	15832	26681	20392	20095	20206	22181	22829	20719	0.908	14.479	14.339	-0.14	0.42283	0.33392
a6	6316	6972	5666	7822	5458	5730	7297	5041	6694	5882	0.879	12.709	12.522	-0.187	0.27399	0.27674
Aac11	37833	39214	27957	37506	29693	27051	39150	30371	35628	31566	0.886	15.121	14.946	-0.175	0.31257	0.29305
Aats-ala	163228	160592	273086	194316	114756	114747	157040	145423	197805	132992	0.672	17.594	17.021	-0.573	0.0624	0.14245
Aats-ala-m	9379	9226	12731	11259	6163	5912	8985	6140	10649	6800	0.639	13.378	12.731	-0.647	0.01327	0.11443
Aats-arg	16356	14588	27688	22314	14452	13224	17366	18726	20237	15942	0.788	14.305	13.961	-0.344	0.23361	0.25395
Aats-asn	67624	69887	108660	82458	45016	43494	52515	47262	82157	47072	0.573	16.326	15.523	-0.804	0.01075	0.11385
Aats-asp	55749	49409	83758	69600	38040	40702	50052	44339	64629	43283	0.67	15.98	15.402	-0.578	0.03834	0.12564
Aats-cys	27667	26378	33697	30235	20971	21106	24538	24422	29494	22759	0.772	14.848	14.474	-0.374	0.01203	0.11438
Aats-gln	45841	44265	53016	53618	29883	31983	46441	37697	49185	36501	0.742	15.586	15.156	-0.43	0.02837	0.11966
Aats-glupro	136721	130206	172287	147202	85079	85378	127500	107214	146604	101293	0.691	17.162	16.628	-0.533	0.01644	0.11443
Aats-his	33258	36115	64381	39030	21962	23627	33331	22930	43196	25463	0.589	15.399	14.636	-0.763	0.05916	0.14037
Aats-ile	67034	59728	86518	73584	43834	42268	64951	53933	71716	51246	0.715	16.13	15.645	-0.485	0.03829	0.12556
Aats-leu	7691	4909	10899	6022	5135	4210	5957	4587	7380	4972	0.674	12.849	12.28	-0.57	0.12676	0.18747
Aats-lys	67545	62679	70896	69007	53068	46483	65655	54185	67532	54848	0.812	16.043	15.743	-0.3	0.02686	0.11903
Aats-met	4948	3831	4853	4241	2984	3410	4141	3690	4468	3556	0.796	12.125	11.796	-0.329	0.04401	0.12908
Aats-phe	4416	4562	6383	5389	3752	3020	6257	3880	5188	4227	0.815	12.341	12.045	-0.295	0.29404	0.28544
Aats-pro	2597	2576	3320	3274	1897	2053	2841	2889	2942	2420	0.823	11.522	11.241	-0.282	0.16544	0.21269
Aats-ser	5617	7782	8390	8085	5601	4830	7223	4929	7469	5646	0.756	12.867	12.463	-0.404	0.0725	0.14822
Aats-thr	103833	117378	167733	133290	85681	81713	108417	101787	130559	94400	0.723	16.994	16.526	-0.468	0.05462	0.13668
Aats-trp	13967	12420	14136	13542	9629	8785	11632	11029	13517	10269	0.76	13.722	13.326	-0.396	0.00508	0.10662
Aats-tyr	35843	32703	52341	39561	26511	26030	36074	31840	40112	30114	0.751	15.292	14.878	-0.414	0.08868	0.15932
Aats-val	54101	52777	68798	54197	36522	34387	57431	44815	57468	43289	0.753	15.81	15.402	-0.409	0.07038	0.14732
aay	673	712	1215	1354	751	27	1128	944	988	712	0.721	9.949	9.477	-0.472	0.38859	0.32246
ab	43714	41722	50835	62381	33857	35488	40076	39058	49663	37120	0.747	15.6	15.18	-0.42	0.04272	0.12866
ABCB7	11359	8679	11005	9121	6524	5499	6390	5581	10041	5998	0.597	13.294	12.55	-0.743	0.00136	0.10219
Abi	13206	16959	15428	17948	14894	11628	17156	13802	15885	14370	0.905	13.955	13.811	-0.145	0.36488	0.31456
Abl	39505	36045	36225	39130	23263	25093	38584	29835	37726	29194	0.774	15.203	14.833	-0.37	0.05279	0.13516
abo	3093	3447	5011	2713	1840	2360	3617	2501	3566	2579	0.723	11.8	11.333	-0.467	0.16721	0.21388
abs	4809	6114	7787	7288	5029	4277	5795	4575	6500	4919	0.757	12.666	12.264	-0.402	0.07704	0.15141
ac	2742	2684	1313	3271	2596	2515	3030	3459	2502	2900	1.159	11.289	11.502	0.213	0.43126	0.33737
Ac13E	7822	6794	8221	5414	3225	4040	4232	4513	7063	4003	0.567	12.786	11.967	-0.819	0.00424	0.10662
Ac3	2466	952	2638	2690	1842	958	2064	2018	2187	1720	0.787	11.094	10.749	-0.346	0.37681	0.31807
Ac76E	499	478	900	945	1010	698	874	479	705	765	1.085	9.462	9.579	0.117	0.73777	0.44139
ACC	56258	53269	78084	64408	40687	37371	53586	42724	63004	43592	0.692	15.943	15.412	-0.531	0.02541	0.11741
AcCoAS	2629	2253	4262	3379	2167	2247	834	1331	3131	1645	0.525	11.612	10.683	-0.929	0.03767	0.12524
Acer	842	1020	1565	1800	535	790	1574	1420	1307	1079	0.826	10.352	10.076	-0.276	0.52318	0.37387
Acf1	32485	29383	44905	34720	28892	24836	31832	20908	35373	26617	0.752	15.11	14.7	-0.41	0.07768	0.15179
achi	4838	4100	5598	5989	3178	3383	3995	3192	5131	3437	0.67	12.325	11.747	-0.578	0.01033	0.11385
Ack	21080	20973	30233	24363	13760	11971	17441	12956	24162	14032	0.581	14.56	13.776	-0.784	0.00644	0.10969
Acn	57881	53998	82265	60619	40963	43311	46525	44663	63691	43866	0.689	15.959	15.421	-0.538	0.02178	0.11599
Acon	104450	106403	152915	124257	74682	69968	95019	84267	122006	80984	0.664	16.897	16.305	-0.591	0.01689	0.11443
Acox57D-d	291	630	1131	407	664	366	525	811	615	592	0.963	9.263	9.209	-0.054	0.91687	0.49154
Acox57D-p	2453	1734	3703	2992	2241	1627	1105	2009	2720	1745	0.642	11.41	10.769	-0.64	0.09115	0.16081
Acph-1	4988	4184	5310	4875	4151	3602	3966	4332	4839	4013	0.829	12.241	11.97	-0.27	0.02691	0.11903
Acsl	39268	34719	46859	39048	25202	25471	37733	28767	39974	29294	0.733	15.287	14.838	-0.448	0.0327	0.12212
Act42A	328392	306850	336256	338703	227108	220604	284710	262925	327550	248837	0.76	18.321	17.925	-0.397	0.00337	0.10264
Act5C	1718020	1668138	2377877	1973961	1157695	1112771	1663927	1447373	1934499	1345441	0.695	20.884	20.36	-0.524	0.02966	0.12018
Act87E	6004	5559	12066	8415	4900	5413	10239	6868	8011	6855	0.856	12.968	12.743	-0.225	0.56821	0.38951
Act88F	1253	951	1164	1035	710	512	1495	1282	1101	1000	0.908	10.104	9.966	-0.139	0.69117	0.42629
Actn	48755	47304	67021	57474	38778	38094	48541	46909	55138	43081	0.781	15.751	15.395	-0.356	0.0631	0.14313
Actr13E	20167	22730	29374	23194	17207	16232	18991	16315	23866	17186	0.72	14.543	14.069	-0.474	0.01746	0.11443
Acyp2	1980	1306	1770	3067	1456	1088	2420	3017	2031	1995	0.982	10.988	10.962	-0.026	0.95289	0.50057
Ada	2916	3136	4660	2779	2078	1507	2511	1891	3373	1997	0.592	11.72	10.963	-0.756	0.02913	0.12005
Ada1-1	4410	3301	3216	3843	3278	1976	3599	3230	3692	3021	0.818	11.85	11.561	-0.29	0.1881	0.22702
Ada1-2	4033	4404	3150	4134	3458	2396	3201	3483	3930	3134	0.798	11.94	11.614	-0.326	0.07618	0.15087
Ada2a	8968	7400	6337	7530	6370	5646	6892	5956	7559	6216	0.822	12.884	12.602	-0.282	0.06796	0.14628
Ada2b	13674	9865	15618	13963	8970	10217	12504	11396	13280	10772	0.811	13.697	13.395	-0.302	0.13104	0.19027
Adam	25104	22033	36856	25063	21131	15984	24784	21690	27264	20897	0.766	14.735	14.351	-0.384	0.14054	0.19749
Adar	20887	16663	21997	19442	12872	11867	19872	15007	19748	14905	0.755	14.269	13.863	-0.406	0.06257	0.14245
adat	2739	1795	3957	2363	2009	1203	2041	1926	2714	1795	0.661	11.406	10.809	-0.597	0.11503	0.17809
ade2	34340	30715	61570	45917	24112	20835	34663	23290	43135	25725	0.596	15.397	14.651	-0.746	0.06165	0.14206
ade3	49989	45486	70119	56066	37671	35695	38961	27898	55415	35056	0.633	15.758	15.097	-0.661	0.01367	0.11443
ade5	51409	48276	66503	68053	38735	36308	51509	46906	58560	43365	0.741	15.838	15.404	-0.433	0.04953	0.13241
Adf1	25899	24929	16760	30862	22316	22074	28944	26262	24612	24899	1.012	14.587	14.604	0.017	0.93472	0.49628
Adk1	1230	1153	1054	1757	1095	877	1218	1150	1299	1085	0.836	10.343	10.084	-0.259	0.26412	0.27157
Adk2	32462	31891	47943	37634	26141	26084	36242	29745	37483	29553	0.788	15.194	14.851	-0.343	0.12291	0.18429
Adk3	5223	5562	5871	5583	5672	4708	5756	4557	5560	5173	0.93	12.441	12.337	-0.104	0.30037	0.28761
adp	5024	5201	7707	8228	5272	4289	5297	4475	6540	4833	0.739	12.675	12.239	-0.436	0.09814	0.16586
Ady43A	12429	9671	16942	12223	10544	8968	10327	8970	12816	9702	0.757	13.646	13.244	-0.402	0.0946	0.16301
Aef1	4655	3319	2689	4164	2656	2272	4605	3446	3707	3245	0.875	11.856	11.664	-0.192	0.51968	0.37326
aft	20790	18894	24354	20659	14712	15055	15782	19523	21174	16268	0.768	14.37	13.99	-0.38	0.02166	0.11599
Afti	12994	12420	10309	12425	8388	8485	12936	12054	12037	10466	0.869	13.555	13.353	-0.202	0.28053	0.27967
ago	94256	81585	136179	102694	53010	55152	101542	63073	103678	68194	0.658	16.662	16.057	-0.604	0.07185	0.14809
AGO1	90672	91422	87469	96389	64069	60449	90884	68842	91488	71061	0.777	16.481	16.117	-0.365	0.02775	0.11953
AGO2	99174	85736	69016	103244	67647	65247	99762	94779	89292	81859	0.917	16.446	16.321	-0.125	0.55317	0.3839
agt	1891	1316	2062	1262	519	1552	816	2132	1633	1255	0.768	10.673	10.293	-0.38	0.39854	0.32491
Ahcy13	80101	75209	78477	87804	61851	62090	67040	67932	80398	64728	0.805	16.295	15.982	-0.313	0.00238	0.10219
Ahcy89E	719	331	305	953	1023	327	353	862	577	641	1.112	9.172	9.325	0.153	0.79436	0.45948
AIF	17372	14106	23537	19352	11092	11506	15482	11582	18592	12415	0.668	14.182	13.6	-0.583	0.03208	0.12212
Ak6	4031	3228	6633	4361	4689	2369	4115	3214	4563	3597	0.788	12.156	11.813	-0.343	0.31927	0.29638
Akap200	165991	175356	269332	216684	143054	157044	192467	209112	206841	175419	0.848	17.658	17.42	-0.238	0.30618	0.28984
akirin	83233	75837	85259	92467	64675	64161	78898	76508	84199	71061	0.844	16.362	16.117	-0.245	0.04378	0.12887
Akt1	38699	34113	40859	39666	24486	23430	34854	26958	38334	27432	0.716	15.226	14.744	-0.483	0.0105	0.11385
al	10290	9757	15123	12323	7360	6292	10318	7178	11873	7787	0.656	13.535	12.927	-0.609	0.03432	0.12318
Alas	13765	11985	19319	17470	10295	9549	15007	10765	15635	11404	0.729	13.932	13.477	-0.455	0.08795	0.15879
alc	5366	6167	7391	5941	4077	4148	6388	5611	6216	5056	0.813	12.602	12.304	-0.298	0.15334	0.20545
Ald	40516	43173	54837	52299	36143	35903	40174	32943	47706	36291	0.761	15.542	15.147	-0.395	0.02319	0.1162
ald	3749	2660	3633	3767	1882	2247	3027	3219	3452	2593	0.751	11.753	11.341	-0.413	0.0832	0.15502
Aldh	3690	3248	2534	6812	3909	4335	1327	2123	4071	2923	0.718	11.991	11.513	-0.478	0.37026	0.31609
Aldh-III	24499	23067	28872	24944	21069	17612	18477	16952	25346	18527	0.731	14.629	14.177	-0.452	0.00437	0.10662
Alg-2	9730	7737	15614	7233	5687	5724	6325	10298	10078	7008	0.695	13.299	12.775	-0.524	0.21558	0.2434
Alg10	16428	13668	11465	15343	11127	10851	14047	10922	14226	11737	0.825	13.796	13.519	-0.277	0.1102	0.1742
Alh	65481	59309	58406	64097	36374	32725	61669	48172	61823	44735	0.724	15.916	15.449	-0.467	0.04493	0.12968
alien	29381	26376	20697	27162	19641	16510	19193	26713	25904	20514	0.792	14.661	14.324	-0.337	0.1082	0.17331
ALiX	36983	39312	54001	48253	27960	24361	34006	30972	44637	29325	0.657	15.446	14.84	-0.606	0.01393	0.11443
Alk	3958	2900	2265	3590	2680	1776	3497	3084	3178	2759	0.868	11.634	11.43	-0.204	0.45555	0.34751
AlkB	1871	1504	2975	2423	1659	1521	1596	1948	2193	1681	0.766	11.099	10.715	-0.384	0.17716	0.22051
alph	17537	18150	36877	23065	14030	14143	17533	21083	23907	16697	0.698	14.545	14.027	-0.518	0.18358	0.22403
alpha-Adaptin	49190	44219	55169	52527	35656	35380	47115	46117	50276	41067	0.817	15.618	15.326	-0.292	0.06019	0.141
alpha-Cat	49849	39637	78541	53377	30687	28651	43830	42786	55351	36488	0.659	15.756	15.155	-0.601	0.08522	0.15675
alpha-catenin-related	685	195	1226	697	597	310	925	759	701	647	0.924	9.453	9.339	-0.114	0.83722	0.47072
alpha-Est10	4797	4981	6419	6658	2094	1393	5058	4063	5714	3152	0.552	12.48	11.622	-0.858	0.03943	0.12675
alpha-Est3	1708	1995	1931	2230	767	1043	2099	1015	1966	1231	0.626	10.941	10.266	-0.675	0.05831	0.1401
alpha-Man-I	20283	21492	21481	23168	19135	15319	24409	15728	21606	18648	0.863	14.399	14.187	-0.212	0.22441	0.24878
alpha-Man-II	41808	35778	46328	41446	28803	28033	38142	26175	41340	30288	0.733	15.335	14.886	-0.449	0.01829	0.11443
alpha-Man-IIb	21624	18312	18502	16795	10582	10739	15581	14314	18808	12804	0.681	14.199	13.644	-0.555	0.01003	0.11385
alpha-Spec	441028	433946	677365	499331	293944	281036	447320	356877	512918	344794	0.672	18.968	18.395	-0.573	0.04896	0.13239
alpha4GT1	5795	4512	3534	4617	2675	2930	3540	3734	4614	3220	0.698	12.172	11.653	-0.519	0.03792	0.12535
alphaCop	134060	124389	222911	151655	77082	72192	132224	81676	158254	90793	0.574	17.272	16.47	-0.802	0.04253	0.12866
alphaPS4	1221	1113	1361	1819	888	373	1262	1053	1379	894	0.649	10.429	9.804	-0.625	0.09557	0.16398
alphaPS5	2041	1637	2411	2930	1491	1122	1291	678	2255	1146	0.508	11.139	10.162	-0.977	0.01426	0.11443
alphaTub84B	1390261	1370651	2370884	1660977	997828	1016233	1448640	1306114	1698194	1192204	0.702	20.696	20.185	-0.51	0.09832	0.16588
alphaTub84D	100031	91268	140341	114685	84602	74466	104383	86749	111581	87550	0.785	16.768	16.418	-0.35	0.10084	0.16762
alphaTub85E	1167	581	692	795	974	590	816	1055	809	859	1.061	9.66	9.746	0.086	0.77093	0.45205
Alr	2582	1915	3390	3182	2364	2709	2680	2922	2767	2669	0.964	11.434	11.382	-0.052	0.78864	0.45779
alrm	819	466	1061	727	523	169	694	1341	768	682	0.887	9.586	9.413	-0.172	0.76302	0.44939
alt	121223	114603	130011	112279	55734	58664	132889	101600	119529	87222	0.73	16.867	16.412	-0.455	0.13832	0.19591
Ama	45535	44748	88494	59358	36353	29254	48741	47942	59534	40572	0.682	15.861	15.308	-0.553	0.14304	0.19933
amd	7389	5750	6982	10032	4708	3813	3390	5223	7538	4283	0.568	12.88	12.065	-0.815	0.01686	0.11443
Amph	8031	6260	5085	9446	5838	5956	7228	7288	7206	6577	0.913	12.815	12.683	-0.132	0.56754	0.38927
Amun	53138	52617	67366	69654	43565	37502	58392	44517	60694	45994	0.758	15.889	15.489	-0.4	0.05931	0.14037
amx	1573	1772	1679	1201	1151	889	1531	999	1556	1143	0.734	10.604	10.158	-0.446	0.07007	0.14726
ana	8649	8147	7865	8251	6370	5250	8526	8597	8228	7185	0.873	13.006	12.811	-0.196	0.26197	0.27013
ana1	19582	20282	23602	23903	14065	14335	20312	15285	21842	15999	0.732	14.415	13.966	-0.449	0.01908	0.1147
ana2	3292	3056	1344	3677	3196	2619	2643	3203	2843	2915	1.026	11.473	11.509	0.036	0.89774	0.48758
ana3	17845	15666	20962	21279	14309	10797	17693	13601	18938	14100	0.745	14.209	13.783	-0.426	0.04766	0.13159
Ance	153157	139769	195383	177216	89135	77593	107632	112836	166381	96799	0.582	17.344	16.563	-0.781	0.00337	0.10264
Ance-2	561	420	2234	1221	885	422	338	587	1109	558	0.503	10.115	9.124	-0.991	0.24834	0.26234
Ance-5	995	1131	1848	691	869	332	488	368	1166	514	0.441	10.188	9.006	-1.182	0.05484	0.13688
angel	2279	1913	1827	3074	1344	1839	1823	1889	2273	1724	0.758	11.151	10.751	-0.399	0.1283	0.18853
Ank	84123	77808	84374	95213	58697	53803	81538	87523	85379	70390	0.824	16.382	16.103	-0.279	0.14935	0.20294
Ank2	1786	652	1933	2147	1426	522	2159	3284	1630	1848	1.134	10.67	10.852	0.181	0.75659	0.44747
AnnIX	64821	59741	99530	82232	51359	51384	58933	60448	76581	55531	0.725	16.225	15.761	-0.464	0.06549	0.1447
AnnX	7211	7098	18051	8545	3247	4067	4338	5597	10226	4312	0.422	13.32	12.074	-1.246	0.06894	0.14665
Ant2	9879	11411	16436	12484	6716	6830	8931	9454	12552	7983	0.636	13.616	12.963	-0.653	0.02689	0.11903
Antp	27332	27465	25182	28848	21586	20056	33827	22535	27207	24501	0.901	14.732	14.581	-0.151	0.43559	0.33891
Anxb11	27787	24411	40919	31305	17393	16729	27151	21045	31106	20579	0.662	14.925	14.329	-0.596	0.04943	0.13241
aop	39645	37712	53941	48818	26173	20676	43096	32351	45029	30574	0.679	15.459	14.9	-0.559	0.05697	0.1393
aos	7260	6247	12026	8041	6552	6032	6199	8951	8393	6934	0.826	13.035	12.759	-0.276	0.3489	0.30869
Aos1	41100	37643	57814	49464	32692	32580	40013	36440	46505	35431	0.762	15.505	15.113	-0.392	0.06244	0.14245
ap	122853	110162	75973	119725	90998	85343	136569	95309	107178	102055	0.952	16.71	16.639	-0.071	0.75786	0.44786
AP-1gamma	42571	37531	77455	50119	29899	28516	42636	28204	51919	32314	0.622	15.664	14.98	-0.684	0.08578	0.15699
AP-1sigma	9354	8232	10486	9513	6903	4834	10186	7887	9396	7452	0.793	13.198	12.863	-0.334	0.15735	0.20816
AP-2sigma	9987	10867	11314	9626	6361	6322	10082	9590	10448	8089	0.774	13.351	12.982	-0.369	0.07273	0.14822
AP-47	28699	26077	26725	26394	20839	19401	26391	26993	26974	23406	0.868	14.719	14.515	-0.205	0.12656	0.18732
AP-50	33307	31326	44761	39072	25844	23633	32081	28406	37116	27491	0.741	15.18	14.747	-0.433	0.03445	0.12321
Apc	39551	40083	55788	43213	25620	29295	41404	25378	44659	30424	0.681	15.447	14.893	-0.554	0.03747	0.12524
Apc10	3168	2603	3860	2286	3609	2483	3104	3550	2979	3186	1.07	11.541	11.638	0.097	0.64845	0.41226
Apc2	23227	19033	28099	22223	15893	15984	20817	15741	23146	17109	0.739	14.498	14.062	-0.436	0.0363	0.12507
APC4	9086	8847	16044	11508	6802	6865	9237	6917	11372	7455	0.656	13.473	12.864	-0.609	0.06915	0.14686
ApepP	28306	31643	70110	40359	22944	18949	28935	25215	42605	24011	0.564	15.379	14.551	-0.827	0.10488	0.17089
Apf	2150	2337	3220	2954	1693	2798	2823	3618	2665	2733	1.025	11.38	11.416	0.036	0.88963	0.48509
aph-1	6154	5831	7914	6402	4292	5000	5907	6062	6575	5315	0.808	12.683	12.376	-0.307	0.08827	0.15893
aPKC	32983	26519	39991	36028	20852	19594	30613	26477	33881	24384	0.72	15.048	14.574	-0.475	0.04761	0.13159
app	13970	12130	17761	15928	9148	8934	19273	12438	14947	12448	0.833	13.868	13.604	-0.264	0.39063	0.3226
APP-BP1	8984	7309	8304	7520	6010	5730	7200	5115	8029	6014	0.749	12.971	12.554	-0.417	0.0134	0.11443
Appl	948	295	686	579	933	604	509	1023	627	767	1.224	9.292	9.584	0.291	0.47358	0.35441
Aprt	2483	1339	2843	1851	1340	963	2557	2260	2129	1780	0.836	11.056	10.798	-0.258	0.51348	0.37081
Aps	48136	45352	79591	58588	36600	32543	52363	44974	57917	41620	0.719	15.822	15.345	-0.477	0.11798	0.1803
apt	4779	3676	3123	5584	2948	3296	2782	3588	4290	3154	0.735	12.067	11.623	-0.444	0.09785	0.16572
ara	46514	40881	62090	50365	27908	27495	38292	30105	49963	30950	0.619	15.609	14.918	-0.691	0.01013	0.11385
aralar1	10907	8626	11460	8636	5940	6758	10173	7399	9907	7568	0.764	13.274	12.886	-0.389	0.09524	0.16375
Arc-p20	20163	20587	20215	21464	15404	16882	21297	21220	20607	18701	0.907	14.331	14.191	-0.14	0.26118	0.26962
Arc-p34	28733	27390	23719	29065	24514	21961	35755	30107	27227	28084	1.031	14.733	14.777	0.045	0.80407	0.46221
Arc1	13396	12511	13486	30186	19042	16731	20276	23817	17395	19966	1.148	14.086	14.285	0.199	0.58991	0.39434
Arc2	1032	2392	1425	1653	1055	898	854	1501	1626	1077	0.662	10.667	10.073	-0.594	0.13917	0.19651
Arc42	17065	16190	16402	19715	8175	13694	16211	15258	17343	13335	0.769	14.082	13.703	-0.379	0.08831	0.15893
Arf102F	16798	14688	16882	18550	11587	9303	16699	16106	16730	13424	0.802	14.03	13.713	-0.318	0.14151	0.19793
Arf51F	14597	11326	11285	12553	9277	8084	11093	11183	12440	9909	0.797	13.603	13.275	-0.328	0.0576	0.13977
Arf72A	8578	9986	5763	10056	7283	6369	9503	9084	8596	8060	0.938	13.069	12.976	-0.093	0.68241	0.42324
Arf79F	139915	125045	159550	146992	93696	82852	121531	133121	142875	107800	0.755	17.124	16.718	-0.406	0.04356	0.12874
Arf84F	4670	4137	7393	6090	3314	2828	3920	5022	5573	3771	0.677	12.444	11.881	-0.563	0.08459	0.15636
ArfGAP3	42111	38831	38575	44388	26937	25475	39297	27368	40976	29769	0.727	15.322	14.862	-0.461	0.01837	0.11443
Argk	258641	242500	478517	321171	155610	152027	264687	237734	325207	202515	0.623	18.311	17.628	-0.683	0.09097	0.16072
ari-1	11912	12074	15451	15320	10362	8678	15556	14382	13689	12244	0.894	13.741	13.58	-0.161	0.47586	0.35528
ari-2	16435	13962	21923	14430	10690	8821	15163	9329	16688	11001	0.659	14.026	13.425	-0.601	0.05019	0.13282
Ark	20050	18662	30712	21926	12779	11713	17233	13389	22838	13779	0.603	14.479	13.75	-0.729	0.02231	0.11599
arm	316463	312078	385137	374742	240985	233152	339991	285270	347105	274849	0.792	18.405	18.068	-0.337	0.05923	0.14037
armi	29607	25779	28017	30394	20292	19198	22141	25242	28449	21718	0.763	14.796	14.407	-0.389	0.00686	0.10971
Arp11	10782	8945	12604	9597	5847	7445	7814	10232	10482	7835	0.747	13.356	12.936	-0.42	0.07139	0.14795
Arp14D	43548	39478	46349	43065	30806	29283	45655	33848	43110	34898	0.81	15.396	15.091	-0.305	0.08394	0.15588
Arp5	10545	12141	13167	12193	10851	9996	9614	6439	12011	9225	0.768	13.552	13.171	-0.381	0.0454	0.13002
Arp66B	32107	28353	29795	29788	22649	17847	29841	25673	30011	24003	0.8	14.873	14.551	-0.322	0.0634	0.14344
Arp8	9219	9202	15680	9584	6310	7388	6248	6917	10921	6716	0.615	13.415	12.713	-0.702	0.04013	0.12737
Arp87C	24736	23768	45172	29446	19194	19238	26444	24314	30781	22298	0.724	14.91	14.445	-0.465	0.15944	0.20935
Arpc3A	7135	6763	11149	9930	4542	3682	5480	6150	8744	4963	0.568	13.094	12.277	-0.817	0.01961	0.1148
arr	137665	128314	222246	161122	83927	83864	142962	87539	162337	99573	0.613	17.309	16.603	-0.705	0.0498	0.13241
Ars2	70311	62527	79845	65395	47688	46340	66708	51652	69519	53097	0.764	16.085	15.696	-0.389	0.03436	0.12318
Art1	50017	45730	70532	61029	44836	37837	44139	48148	56827	43740	0.77	15.794	15.417	-0.378	0.0716	0.14803
Art3	16221	15435	17075	18478	11107	13676	16292	11585	16802	13165	0.784	14.036	13.684	-0.352	0.03582	0.12459
Art4	24968	24506	31686	32520	19218	20819	27439	21515	28420	22248	0.783	14.795	14.441	-0.353	0.06895	0.14665
Art7	10239	8081	13474	10807	5959	4702	7475	7851	10650	6497	0.61	13.379	12.665	-0.713	0.0202	0.1152
Art8	5699	5323	8115	6125	2787	3303	4267	4788	6315	3786	0.6	12.625	11.887	-0.738	0.0167	0.11443
aru	49388	47187	79364	56130	32364	35657	51328	38541	58017	39473	0.68	15.824	15.269	-0.556	0.07071	0.14752
Asap1	26780	24487	34576	31764	20583	17646	24460	17142	29402	19958	0.679	14.844	14.285	-0.559	0.01608	0.11443
Asator	12401	11648	10840	14746	9448	8009	11261	10428	12409	9786	0.789	13.599	13.257	-0.342	0.05354	0.13573
asf1	18745	16587	31307	22209	16948	14795	15899	16857	22212	16125	0.726	14.439	13.977	-0.462	0.11321	0.17669
ash1	25545	25733	28410	27271	20795	17190	23706	20094	26740	20446	0.765	14.707	14.32	-0.387	0.00571	0.10662
ash2	15528	15267	16607	15757	12323	11560	14861	13121	15790	12966	0.821	13.947	13.662	-0.284	0.01017	0.11385
asl	23174	19481	32547	25111	17533	16968	19899	16878	25079	17820	0.711	14.614	14.121	-0.493	0.04312	0.12866
asp	41589	36036	35943	40452	35908	33052	36842	29195	38505	33749	0.876	15.233	15.043	-0.19	0.08024	0.15356
asparagine-synthetase	3883	4476	3671	4796	4142	2114	3075	3017	4207	3087	0.734	12.038	11.592	-0.446	0.06225	0.14245
Asph	781	638	1507	1680	375	669	995	740	1152	694	0.603	10.17	9.44	-0.73	0.16461	0.2121
ASPP	39815	37560	46040	47331	26017	27383	38688	29434	42687	30380	0.712	15.382	14.891	-0.491	0.01608	0.11443
asrij	6142	6659	7651	6040	6074	4897	5610	6411	6623	5748	0.868	12.693	12.489	-0.204	0.12641	0.18722
ast	11318	9374	17149	11623	6820	7121	9096	8061	12366	7774	0.629	13.594	12.925	-0.67	0.03919	0.12656
asun	5375	6212	4660	6851	5787	5966	6726	6215	5774	6174	1.069	12.495	12.592	0.096	0.47213	0.35385
Asx	26311	25702	21595	28460	18455	17095	28507	19554	25517	20903	0.819	14.639	14.351	-0.288	0.16954	0.21565
Atac1	2577	1235	3417	2749	1070	1597	2341	1948	2495	1739	0.697	11.285	10.764	-0.521	0.20447	0.23693
Atac2	4857	5818	4846	4248	2941	3891	4728	5155	4942	4179	0.846	12.271	12.029	-0.242	0.24102	0.25844
Atac3	8915	10050	12356	11654	9535	7652	10822	7990	10744	9000	0.838	13.391	13.136	-0.256	0.15374	0.20572
ATbp	3510	3699	2477	3718	2036	2296	3374	2636	3351	2586	0.772	11.71	11.336	-0.374	0.11371	0.17706
Ate1	12586	14334	18618	15508	10996	9881	13212	12170	15262	11565	0.758	13.898	13.497	-0.4	0.04456	0.12931
Atet	5777	5844	11649	5015	2091	2225	5312	3614	7071	3311	0.468	12.788	11.693	-1.095	0.07028	0.14732
Atf-2	4467	3092	5085	4158	2558	3529	4061	3007	4200	3289	0.783	12.036	11.683	-0.353	0.13534	0.1936
Atf3	3393	2798	3155	5519	3683	3087	2651	2848	3716	3067	0.825	11.86	11.583	-0.277	0.35862	0.31228
Atf6	10770	10241	11439	11406	8488	6585	10288	9517	10964	8719	0.795	13.42	13.09	-0.33	0.03865	0.12584
Atg1	23798	19681	25518	24399	14270	13011	22861	14549	23349	16173	0.693	14.511	13.981	-0.53	0.03235	0.12212
Atg12	1490	1613	1457	1342	1097	1078	1156	1008	1475	1085	0.735	10.527	10.083	-0.444	0.00084	0.10219
Atg13	15888	16684	16527	18050	12393	11108	14167	11728	16787	12349	0.736	14.035	13.592	-0.443	0.00147	0.10219
Atg18	14920	12485	23240	15562	12108	10485	16521	12021	16552	12784	0.772	14.015	13.642	-0.373	0.20707	0.23842
Atg2	20205	18876	38179	27268	12395	12704	20859	14631	26132	15147	0.58	14.674	13.887	-0.787	0.06354	0.14344
Atg4	13046	12272	13694	12190	10486	10499	12844	8858	12800	10672	0.834	13.644	13.382	-0.262	0.05462	0.13668
Atg5	3594	4316	4599	4953	4202	2378	4674	5127	4365	4095	0.938	12.092	12	-0.092	0.70043	0.42928
Atg6	4710	4493	7319	5517	3964	3751	3764	4981	5510	4115	0.747	12.428	12.007	-0.421	0.09551	0.16396
Atg7	3953	3118	5075	4883	2219	2874	2725	1983	4257	2450	0.576	12.056	11.259	-0.797	0.011	0.11385
Atg8a	33346	30900	26338	37968	23016	22307	29387	33519	32138	27057	0.842	14.972	14.724	-0.248	0.20938	0.23997
Atg9	10163	10401	13107	13395	7662	6979	10727	8912	11767	8570	0.728	13.522	13.065	-0.457	0.03632	0.12508
atl	52250	54181	58193	54598	32667	34553	50352	45517	54805	40772	0.744	15.742	15.315	-0.427	0.01964	0.1148
atms	24141	23379	31455	28188	20244	19283	21454	23524	26791	21126	0.789	14.709	14.367	-0.343	0.03508	0.12401
Atox1	13594	10849	24818	12697	9731	7212	13724	10846	15490	10378	0.67	13.919	13.341	-0.578	0.18759	0.22676
ATP7	12521	11979	14458	12195	7397	7504	13094	8960	12788	9239	0.722	13.643	13.173	-0.469	0.04984	0.13241
Atpalpha	87013	85678	102677	107548	67234	63940	99650	75279	95729	76526	0.799	16.547	16.224	-0.323	0.09702	0.1651
ATPCL	86788	84065	111037	91359	63851	60182	84124	79296	93312	71863	0.77	16.51	16.133	-0.377	0.04378	0.12887
ATPsyn-b	62926	70237	89781	69069	60174	57523	69494	73276	73003	65117	0.892	16.156	15.991	-0.165	0.29763	0.28662
ATPsyn-beta	58475	58115	128839	82445	53589	49344	59461	52800	81969	53798	0.656	16.323	15.715	-0.608	0.1438	0.19971
ATPsyn-Cf6	26048	24855	33589	28543	21943	20022	26403	31318	28259	24921	0.882	14.786	14.605	-0.181	0.33366	0.30211
ATPsyn-d	40101	45145	27083	39583	39890	39915	43217	40546	37978	40892	1.077	15.213	15.32	0.107	0.48561	0.35906
ATPsyn-gamma	92356	88873	159838	102562	63251	64928	74953	69553	110907	68171	0.615	16.759	16.057	-0.702	0.04362	0.12881
att-ORFA	3037	2644	2922	3408	2137	2560	2257	3354	3003	2577	0.858	11.552	11.331	-0.221	0.22713	0.25047
Atu	29186	24171	33763	28519	19241	17183	24253	19371	28910	20012	0.692	14.819	14.289	-0.531	0.01134	0.11385
Atx2	42123	44106	39238	45916	32156	30638	47773	34760	42846	36332	0.848	15.387	15.149	-0.238	0.1685	0.21485
aub	1562	1423	1067	1207	2083	1037	2200	1811	1315	1783	1.356	10.361	10.8	0.439	0.15068	0.20361
aur	9445	9700	9881	8628	8175	7491	9928	8372	9413	8491	0.902	13.2	13.052	-0.149	0.16577	0.21285
Aut1	9165	7822	11293	9462	6888	6074	7302	6806	9435	6768	0.717	13.204	12.724	-0.479	0.01259	0.11443
aux	19264	14694	12921	18283	12985	13630	20155	16154	16291	15731	0.966	13.992	13.941	-0.05	0.80831	0.4633
ave	1778	2105	1490	2021	1004	1412	1428	2190	1849	1508	0.816	10.852	10.559	-0.293	0.27524	0.2773
Aven	582	742	779	554	933	552	1041	1408	664	983	1.48	9.376	9.942	0.566	0.13507	0.19344
awd	447446	470405	613820	568198	392031	436682	422215	411132	524967	415515	0.792	19.002	18.665	-0.337	0.03588	0.12462
Awh	1237	1246	978	795	398	467	1066	352	1064	571	0.536	10.056	9.157	-0.899	0.04804	0.13181
Axn	31195	24740	34864	30553	19382	15919	30756	20638	30338	21674	0.714	14.889	14.404	-0.485	0.06351	0.14344
Axs	4587	4917	6834	6215	3045	3101	4730	3217	5638	3523	0.625	12.461	11.783	-0.678	0.01935	0.1148
Axud1	28353	26491	27578	26448	17983	18041	27654	17387	27218	20266	0.745	14.732	14.307	-0.425	0.03242	0.12212
az2	5197	4312	5956	5100	5138	4021	4529	4627	5141	4579	0.891	12.328	12.161	-0.167	0.21584	0.2434
b	2356	1882	2361	3684	758	385	1154	2102	2571	1100	0.428	11.328	10.103	-1.225	0.03344	0.12258
B-H1	1920	1514	1427	1672	1230	893	2102	1193	1633	1355	0.829	10.674	10.404	-0.27	0.36093	0.31299
B-H2	3442	2384	3919	3602	2408	2433	2421	2565	3337	2457	0.736	11.704	11.263	-0.442	0.03916	0.12655
B4	51331	51776	61019	57849	29238	30742	47895	37233	55494	36277	0.654	15.76	15.147	-0.613	0.00749	0.1116
B52	103069	84988	144256	107345	72780	72859	89485	79341	109914	78616	0.715	16.746	16.263	-0.483	0.05326	0.13549
bab1	1007	448	849	833	770	326	1484	1198	784	944	1.204	9.615	9.883	0.268	0.58708	0.39434
bab2	19878	16174	33197	27077	10412	12394	19723	17349	24081	14970	0.622	14.556	13.87	-0.686	0.08152	0.15406
babo	28290	26723	27820	26635	17897	16183	31604	21752	27367	21859	0.799	14.74	14.416	-0.324	0.16403	0.2118
babos	22460	20525	28171	23533	12508	12809	18117	23465	23672	16725	0.707	14.531	14.03	-0.501	0.06342	0.14344
baf	27991	30666	42424	39447	24268	26822	26286	31922	35132	27324	0.778	15.101	14.738	-0.363	0.08657	0.15781
bai	17647	14010	18760	20060	13252	12412	16689	25740	17620	17023	0.966	14.105	14.055	-0.05	0.86318	0.47821
Baldspot	10233	10571	11039	8600	7049	6538	11054	7314	10111	7989	0.79	13.304	12.964	-0.34	0.11768	0.1801
ball	24310	27036	23499	23980	21915	22292	24382	19212	24706	21950	0.888	14.593	14.422	-0.171	0.08297	0.15492
bam	1963	1245	2886	1223	880	1471	1793	1923	1829	1517	0.829	10.837	10.567	-0.27	0.51872	0.3729
Bap	67146	63245	73386	60335	47878	47932	68549	49274	66028	53408	0.809	16.011	15.705	-0.306	0.07216	0.14822
Bap170	37375	40797	34396	40400	33724	27201	39918	27891	38242	32184	0.842	15.223	14.974	-0.249	0.11774	0.18015
Bap55	28287	24241	29930	28604	20729	19318	26034	21722	27766	21951	0.791	14.761	14.422	-0.339	0.02212	0.11599
Bap60	63147	70362	93052	78457	57575	57600	68325	58577	76255	60519	0.794	16.219	15.885	-0.333	0.06346	0.14344
barc	8477	8341	12875	11125	5284	5885	8046	9606	10204	7205	0.706	13.317	12.815	-0.502	0.08939	0.15983
barr	25185	25134	24254	29522	23443	22782	24694	26828	26024	24437	0.939	14.668	14.577	-0.091	0.32561	0.29894
baz	49258	48331	69833	57740	28670	28734	45862	36868	56291	35033	0.622	15.781	15.096	-0.684	0.01649	0.11443
bbc	22334	18307	25330	21659	16360	12228	20629	16245	21907	16366	0.747	14.419	13.998	-0.421	0.04823	0.13211
bbg	51241	48127	70110	61875	32704	29282	59119	40577	57838	40420	0.699	15.82	15.303	-0.517	0.08224	0.15457
BBS8	3187	2437	4977	3544	1271	1290	3453	2053	3536	2017	0.57	11.788	10.978	-0.81	0.08557	0.15699
bbx	7738	7398	4632	7046	6026	4731	5649	4390	6704	5199	0.776	12.711	12.344	-0.367	0.10973	0.1742
bc10	1719	1279	2132	2683	2439	1735	1359	2352	1953	1971	1.009	10.932	10.945	0.013	0.96499	0.50332
bchs	20015	16683	18781	19012	10144	10120	20307	14513	18623	13771	0.739	14.185	13.749	-0.435	0.1015	0.16815
BCL7-like	14951	14010	20659	14481	12183	11155	13565	11151	16025	12014	0.75	13.968	13.552	-0.416	0.05191	0.13474
bcn92	2600	2307	1255	1557	2138	1855	3014	2750	1930	2439	1.264	10.914	11.252	0.338	0.26356	0.27119
bdg	43316	38703	52553	47682	28340	27591	42181	28089	45563	31550	0.692	15.476	14.945	-0.53	0.02306	0.11599
be	5846	4806	7137	7190	4177	3022	5670	5746	6245	4654	0.745	12.608	12.184	-0.424	0.11634	0.17921
BEAF-32	30756	23426	29433	24622	22626	24215	24541	22485	27059	23467	0.867	14.724	14.518	-0.206	0.10263	0.16884
beat-IIb	863	1066	2714	1287	169	450	965	775	1483	590	0.398	10.534	9.204	-1.33	0.09738	0.16535
beat-IIIc	1655	1659	3381	2171	2260	1477	2144	2517	2217	2100	0.947	11.114	11.036	-0.078	0.80911	0.46347
beg	4339	2887	9695	6313	3413	3247	3558	3429	5808	3412	0.587	12.504	11.736	-0.768	0.15526	0.20681
bel	154378	161561	217955	185227	111601	113877	158859	111679	179780	124004	0.69	17.456	16.92	-0.536	0.02333	0.1162
Bem46	2083	1736	1973	1718	1777	1815	1571	1828	1878	1748	0.931	10.875	10.771	-0.103	0.2745	0.27697
ben	38988	40893	54166	51122	36797	33530	48350	41894	46292	40143	0.867	15.498	15.293	-0.206	0.25988	0.26895
Best1	8957	6861	9150	9606	6441	6245	6756	8303	8644	6936	0.802	13.077	12.76	-0.317	0.068	0.14632
Best2	18050	19059	21737	21140	13389	13464	18589	15436	19996	15220	0.761	14.287	13.894	-0.394	0.01874	0.11443
Bet1	3597	2985	2608	4207	2310	4240	4009	6872	3349	4358	1.301	11.71	12.089	0.38	0.35455	0.31052
Bet3	6533	8317	8909	8940	4893	5716	5664	7658	8175	5983	0.732	12.997	12.547	-0.45	0.03641	0.12516
Bet5	2267	2088	2693	2401	1293	1784	2110	1112	2362	1575	0.667	11.206	10.621	-0.585	0.02366	0.11642
beta-Spec	320855	311355	528576	372721	227576	219785	323049	276837	383377	261812	0.683	18.548	17.998	-0.55	0.07175	0.14809
beta'Cop	88756	87523	128051	99627	61458	59911	91499	68848	100989	70429	0.697	16.624	16.104	-0.52	0.04259	0.12866
beta3GalTII	1687	1271	1774	1345	1040	1197	1798	1517	1519	1388	0.914	10.569	10.439	-0.13	0.55499	0.38469
beta4GalNAcTA	3341	2559	1086	3742	2029	3252	2899	2870	2682	2763	1.03	11.389	11.432	0.043	0.90402	0.48882
beta4GalNAcTB	7047	6210	6330	8081	2800	4030	4607	4330	6917	3942	0.57	12.756	11.945	-0.811	0.00227	0.10219
beta4GalT7	6521	5877	5079	4640	5358	4374	5523	3756	5529	4753	0.86	12.433	12.214	-0.218	0.23697	0.25597
betaCop	105627	97744	141753	111968	62841	63439	107212	85185	114273	79669	0.697	16.802	16.282	-0.52	0.05153	0.13428
betaggt-I	7160	6328	9851	7516	4643	4502	5826	5655	7714	5157	0.668	12.913	12.332	-0.581	0.02142	0.11599
betaggt-II	5212	6065	5471	4634	2969	3382	5286	4078	5346	3929	0.735	12.384	11.94	-0.444	0.05243	0.13516
betaTub56D	1013544	990498	1125124	1044776	711256	679121	1017483	820101	1043485	806990	0.773	19.993	19.622	-0.371	0.0277	0.11946
betaTub60D	87893	84829	166819	112633	39629	42905	105349	104006	113043	72972	0.646	16.787	16.155	-0.631	0.1795	0.22186
betaTub97EF	7497	7369	13338	9570	5373	5389	10560	7034	9443	7089	0.751	13.205	12.791	-0.414	0.25073	0.26367
BG4	3035	4190	3866	3998	4086	2701	2590	3109	3772	3121	0.827	11.881	11.608	-0.273	0.17669	0.22031
Bgb	21704	19216	26304	24316	15317	15269	18020	17324	22885	16483	0.72	14.482	14.009	-0.473	0.00922	0.11214
bgcn	626	316	1266	733	627	320	759	312	735	504	0.686	9.522	8.978	-0.543	0.34946	0.30891
bgm	902	1039	466	449	282	290	849	652	714	518	0.726	9.479	9.017	-0.462	0.37833	0.31866
BHD	3332	4496	5562	4525	2756	2304	3692	3589	4479	3085	0.689	12.129	11.591	-0.538	0.0487	0.13231
bi	27944	26576	38818	34805	22762	21943	29138	22234	32036	24019	0.75	14.967	14.552	-0.415	0.05435	0.1364
BI-1	9508	8018	8276	7992	6358	6286	8382	8134	8449	7290	0.863	13.045	12.832	-0.213	0.13269	0.19134
bib	37553	40149	34188	37479	23794	20506	43636	32899	37342	30209	0.809	15.189	14.883	-0.306	0.22916	0.25144
bic	4511	4817	10469	6798	3669	4463	5261	4023	6649	4354	0.655	12.699	12.088	-0.611	0.15546	0.20685
BicD	41342	37614	54388	43354	27550	24858	38463	31677	44175	30637	0.694	15.431	14.903	-0.528	0.0273	0.11939
bif	112907	105580	96141	112540	73122	71785	107799	82611	106792	83829	0.785	16.704	16.355	-0.349	0.0472	0.13146
bigmax	4395	3013	2130	2923	3529	2495	1675	2527	3115	2557	0.821	11.605	11.32	-0.285	0.39084	0.32263
Bin1	11847	11342	19156	15408	7284	7701	9874	10333	14438	8798	0.609	13.818	13.103	-0.715	0.02861	0.11986
bin3	52707	50338	62865	60666	36645	37291	47023	41045	56644	40501	0.715	15.79	15.306	-0.484	0.00575	0.10662
bip1	27186	25737	49417	31139	15533	14110	24928	24882	33370	19863	0.595	15.026	14.278	-0.748	0.07231	0.14822
bip2	29491	26104	25148	26049	16852	15200	23011	23668	26698	19683	0.737	14.704	14.265	-0.44	0.02431	0.11676
Bj1	24953	22725	35852	28028	23684	19801	23365	19278	27889	21532	0.772	14.767	14.394	-0.373	0.08558	0.15699
Bka	5288	6817	2191	3910	5358	5390	4609	5960	4551	5329	1.171	12.152	12.38	0.228	0.47614	0.35529
bl	50870	50716	76866	62954	36644	38062	56467	39554	60352	42682	0.707	15.881	15.381	-0.5	0.06267	0.14257
Blimp-1	29903	25370	55000	32315	6575	5046	56710	29176	35647	24377	0.684	15.121	14.573	-0.548	0.44513	0.34263
blos1	3191	4084	4207	4379	3526	2703	2955	2572	3965	2939	0.741	11.953	11.521	-0.432	0.02316	0.11612
blos2	1249	2140	1630	1247	2335	2053	1202	1246	1567	1709	1.091	10.613	10.739	0.125	0.70291	0.42983
blos3	2026	1565	987	2952	1389	1136	1647	2237	1882	1602	0.851	10.878	10.646	-0.233	0.57867	0.39286
blos4	1218	1349	6459	2545	1116	1162	1687	1685	2893	1413	0.488	11.498	10.464	-1.034	0.27627	0.27758
blot	49164	44701	53236	53793	31558	28886	47029	33286	50224	35190	0.701	15.616	15.103	-0.513	0.01656	0.11443
blow	24475	26060	29253	31717	20091	20856	22997	23905	27876	21962	0.788	14.767	14.423	-0.344	0.01869	0.11443
blp	3148	3152	2672	2437	3251	2421	3256	2296	2852	2806	0.984	11.478	11.454	-0.023	0.88868	0.48492
blue	22206	23358	38406	29668	15058	13921	24005	17225	28409	17552	0.618	14.794	14.099	-0.695	0.04665	0.13146
blw	278380	272721	382986	333997	219694	226379	289541	215699	317021	237828	0.75	18.274	17.86	-0.415	0.04443	0.12931
BM-40-SPARC	16788	15507	23230	17912	12716	13928	10922	11722	18359	12322	0.671	14.164	13.589	-0.575	0.01593	0.11443
Bmcp	3991	4570	4035	4119	2055	3291	2999	1758	4179	2526	0.604	12.029	11.303	-0.726	0.0055	0.10662
bmm	708	676	2005	1912	1046	1039	530	1043	1325	915	0.69	10.372	9.837	-0.535	0.33096	0.30134
bnb	29922	31537	50150	48056	30458	34798	23536	26386	39916	28794	0.721	15.285	14.814	-0.471	0.1069	0.17246
bnl	2396	2264	1588	2840	1647	972	2737	1342	2272	1674	0.737	11.15	10.709	-0.44	0.24166	0.25865
boca	21183	20447	27479	19208	16777	13803	18051	17168	22079	16450	0.745	14.43	14.006	-0.425	0.03422	0.12318
boi	57673	54825	68918	67115	35012	34642	61090	39717	62133	42615	0.686	15.923	15.379	-0.544	0.03438	0.12318
bon	64252	62233	69695	68676	41864	43258	63505	49725	66214	49588	0.749	16.015	15.598	-0.417	0.01946	0.1148
bond	929	694	1349	816	751	551	817	414	947	633	0.669	9.887	9.307	-0.58	0.11414	0.17724
bonsai	9284	10465	7721	8262	7440	5645	7548	10283	8933	7729	0.865	13.125	12.916	-0.209	0.32832	0.30034
bor	23369	20731	24606	23040	16052	18356	21552	15582	22937	17886	0.78	14.485	14.127	-0.359	0.01895	0.1147
bora	4504	3245	3673	2735	3311	3604	2707	2451	3539	3018	0.853	11.789	11.56	-0.23	0.29987	0.28747
borr	19823	18801	18572	19203	16303	17213	18982	13195	19100	16423	0.86	14.221	14.003	-0.218	0.07458	0.14952
botv	12905	11444	17047	11544	8869	7700	12085	9888	13235	9636	0.728	13.692	13.234	-0.458	0.06674	0.14562
bou	9588	9900	18235	12697	7452	7265	9510	8579	12605	8202	0.651	13.622	13.002	-0.62	0.07752	0.1517
bowl	102822	96438	148715	121445	69968	63307	106904	81963	117355	80536	0.686	16.841	16.297	-0.543	0.05115	0.13389
br	301418	269955	266239	325205	170247	166364	340755	249789	290704	231789	0.797	18.149	17.822	-0.327	0.22343	0.24821
Br140	25739	25438	35016	32272	20328	18133	25257	18401	29616	20530	0.693	14.854	14.325	-0.529	0.02042	0.1152
brat	169518	164883	153161	170078	95004	88664	185103	124766	164410	123385	0.75	17.327	16.913	-0.414	0.1164	0.17923
Brca2	4388	4109	4289	3857	3832	2725	2410	3934	4161	3225	0.775	12.023	11.655	-0.368	0.05922	0.14037
Brd	367	301	923	734	386	288	329	1312	581	579	0.995	9.183	9.177	-0.007	0.99273	0.51089
Brd8	20425	19214	26020	20558	15637	14608	18008	17765	21554	16505	0.766	14.396	14.011	-0.385	0.02664	0.11903
Bre1	47579	43233	59287	57281	33027	34384	45722	36564	51845	37424	0.722	15.662	15.192	-0.47	0.02371	0.11642
Brf	19593	17273	28675	22573	13316	15709	16627	13808	22029	14865	0.675	14.427	13.86	-0.567	0.03249	0.12212
brk	43291	44302	25324	43815	26423	27548	38050	34395	39183	31604	0.807	15.258	14.948	-0.31	0.20967	0.23997
brm	102250	93464	132215	107142	67503	67532	98745	64786	108768	74642	0.686	16.731	16.188	-0.543	0.0257	0.11761
brn	2912	3602	3536	3278	1832	2246	2979	2415	3332	2368	0.711	11.702	11.209	-0.493	0.01472	0.11443
brp	1208	526	1112	1355	199	252	1838	893	1050	796	0.758	10.036	9.636	-0.4	0.56935	0.38993
bru	15714	16746	21286	20592	10702	9664	19224	14272	18585	13465	0.725	14.182	13.717	-0.465	0.09281	0.16164
bru-2	1154	753	195	1272	477	405	879	662	843	606	0.718	9.72	9.243	-0.477	0.40472	0.32704
bru-3	1203	330	853	1172	972	330	1257	2038	890	1149	1.292	9.797	10.167	0.37	0.54757	0.38211
Bruce	157615	141986	187408	163112	97282	94937	157158	118867	162530	117061	0.72	17.31	16.837	-0.473	0.03849	0.12565
BRWD3	81119	77167	124534	87600	58775	54984	90864	60228	92605	66213	0.715	16.499	16.015	-0.484	0.10159	0.16826
bs	19753	19829	15589	18258	12343	12010	21970	17844	18357	16042	0.874	14.164	13.97	-0.195	0.40471	0.32704
bsf	50616	44750	62338	47147	33875	32300	40211	36843	51213	35807	0.699	15.644	15.128	-0.516	0.01127	0.11385
Bsg	21147	17998	21868	21719	13867	12668	17238	19120	20683	15723	0.76	14.336	13.941	-0.396	0.02946	0.12018
Bsg25D	21657	19579	24644	22892	12433	14274	21373	15665	22193	15937	0.718	14.438	13.96	-0.478	0.02961	0.12018
bsk	12358	11205	12447	14185	9884	8368	12675	10816	12548	10436	0.832	13.615	13.349	-0.266	0.10083	0.16762
bt	2789	2271	1162	12094	1391	545	3537	2743	4579	2054	0.449	12.161	11.004	-1.157	0.37153	0.3166
BtbVII	36738	32675	42725	39852	24380	23697	33873	26364	37997	27078	0.713	15.214	14.725	-0.489	0.01385	0.11443
BthD	6360	5616	7194	4795	6927	7649	6967	4966	5991	6627	1.106	12.549	12.694	0.146	0.44172	0.34123
Btk29A	50620	48663	58288	61649	35422	34162	53200	39660	54805	40611	0.741	15.742	15.31	-0.432	0.03761	0.12524
btl	4376	3087	7078	6033	2744	2330	3058	4784	5144	3229	0.628	12.329	11.657	-0.672	0.11362	0.17699
btsz	158903	159927	211817	192663	118590	111642	161900	123481	180828	128903	0.713	17.464	16.976	-0.488	0.02331	0.1162
btz	27546	35636	30053	31361	19163	20092	28234	19606	31149	21774	0.699	14.927	14.41	-0.517	0.01423	0.11443
Bub1	10957	9584	9557	10220	8356	7089	7691	7715	10080	7713	0.765	13.299	12.913	-0.386	0.00133	0.10219
Bub3	29110	27485	24913	28943	27076	23216	30266	29345	27613	27476	0.995	14.753	14.746	-0.007	0.94319	0.49843
BubR1	26585	27046	34815	37645	23449	23948	28173	27071	31523	25660	0.814	14.944	14.647	-0.297	0.09955	0.16679
bun	60145	56749	80014	75607	44795	39025	55611	60059	68129	49872	0.732	16.056	15.606	-0.45	0.05032	0.13297
bur	37191	38298	41168	39677	27425	26115	37024	28484	39084	29762	0.761	15.254	14.861	-0.393	0.01185	0.11408
bves	6868	4713	6756	6676	4909	4132	6232	5966	6253	5310	0.849	12.61	12.374	-0.236	0.23092	0.25214
bwa	1543	1849	2558	3037	1054	1062	1670	1952	2247	1434	0.638	11.133	10.486	-0.647	0.09264	0.16161
Bx	9875	9732	9576	8452	7347	6534	7293	6338	9409	6878	0.731	13.2	12.748	-0.452	0.00089	0.10219
Bx42	35172	35993	36940	35915	27544	25919	36844	28034	36005	29585	0.822	15.136	14.853	-0.283	0.04176	0.12833
by	1383	956	1173	1714	660	631	936	1296	1306	881	0.674	10.351	9.782	-0.569	0.10535	0.17147
bys	15276	13165	14556	14131	11077	11554	12065	10673	14282	11342	0.794	13.802	13.469	-0.333	0.0015	0.10219
Bzd	3796	4302	5371	3933	3566	3335	4987	3585	4351	3868	0.889	12.087	11.917	-0.17	0.38876	0.32246
c(3)G	1825	1313	1368	1909	718	581	1367	1802	1604	1117	0.696	10.647	10.125	-0.522	0.18369	0.22409
c11.1	15605	18437	27343	23646	13830	11671	16950	11700	21258	13538	0.637	14.376	13.725	-0.651	0.03763	0.12524
c12.1	19094	17501	35181	20824	13392	13607	16316	16876	23150	15048	0.65	14.499	13.877	-0.621	0.0998	0.16683
c12.2	6380	8565	10463	9084	6790	6339	9000	7644	8623	7443	0.863	13.074	12.862	-0.212	0.29581	0.28616
C15	2730	2177	3269	2073	1541	2161	3181	2200	2562	2271	0.886	11.323	11.149	-0.174	0.52991	0.37619
C1GalTA	9782	8272	8268	9563	5970	6257	8078	6631	8971	6734	0.751	13.131	12.717	-0.414	0.01128	0.11385
C3G	18676	19546	18199	21809	13833	13166	18629	14993	19557	15155	0.775	14.255	13.888	-0.368	0.02338	0.1162
ca	23445	22168	27227	24927	14588	16227	25606	19526	24442	18987	0.777	14.577	14.213	-0.364	0.0866	0.15782
Ca-P60A	108353	92570	126910	106530	75587	68349	112101	73356	108591	82348	0.758	16.729	16.329	-0.399	0.07614	0.15083
CaBP1	117920	114138	186379	138190	82575	78517	122423	103417	139157	96733	0.695	17.086	16.562	-0.525	0.07207	0.14821
cac	969	434	1410	953	510	249	693	1951	942	850	0.903	9.879	9.732	-0.147	0.8382	0.47091
cact	37921	36796	22961	34679	26213	23935	32124	34468	33089	29185	0.882	15.014	14.833	-0.181	0.39208	0.32282
cactin	9948	9679	14424	13000	7432	7498	12457	7479	11763	8716	0.741	13.522	13.089	-0.432	0.12427	0.18524
Cad74A	83973	80832	106837	90735	54285	47509	74451	54507	90594	57688	0.637	16.467	15.816	-0.651	0.00706	0.11019
Cad86C	73517	61387	88081	70620	37318	36901	70409	43782	73401	47102	0.642	16.164	15.524	-0.64	0.03463	0.12361
Cad87A	94489	93208	114056	97322	51878	50456	94920	72550	99769	67451	0.676	16.606	16.042	-0.565	0.03096	0.12066
Cad96Ca	15867	17245	24815	20950	10364	10284	14576	15067	19719	12573	0.638	14.267	13.618	-0.649	0.02449	0.11676
Cad96Cb	2187	1342	2422	1090	681	935	1204	1113	1760	983	0.559	10.782	9.942	-0.84	0.06348	0.14344
Cad99C	87893	85310	109187	96681	49284	49406	86440	56248	94768	60345	0.637	16.532	15.881	-0.651	0.01595	0.11443
CadN	30720	27825	30284	30075	15681	12377	30493	21523	29726	20018	0.673	14.859	14.289	-0.57	0.05237	0.13516
CadN2	1293	1	1023	1154	818	1	1171	1713	868	926	1.067	9.761	9.854	0.094	0.90445	0.48885
Caf1	67040	68664	85737	78311	58035	62005	73268	57207	74938	62629	0.836	16.193	15.935	-0.259	0.07524	0.15008
Caf1-105	10711	11734	11077	10231	9503	7748	6534	7981	10938	7941	0.726	13.417	12.955	-0.462	0.00476	0.10662
Caf1-180	22591	21213	24642	23684	18330	20655	23059	17950	23033	19999	0.868	14.491	14.288	-0.204	0.07232	0.14822
cag	3622	4100	5930	3605	3369	3100	4382	3449	4314	3575	0.829	12.075	11.804	-0.271	0.27638	0.27761
CAH1	2150	2740	3523	3587	1641	2412	2769	2886	3000	2427	0.809	11.551	11.245	-0.306	0.24345	0.25961
CAH2	1305	1334	360	3408	742	532	61	674	1602	502	0.314	10.645	8.972	-1.673	0.14741	0.20199
cal1	18775	19080	19594	18765	15907	13836	17734	15429	19054	15726	0.825	14.218	13.941	-0.277	0.00688	0.10971
CalpA	15168	13247	24333	16431	8929	9319	14744	12127	17294	11279	0.652	14.078	13.461	-0.617	0.07434	0.14916
CalpB	22677	19602	28533	24495	11882	12210	16421	14682	23827	13799	0.579	14.54	13.752	-0.788	0.00347	0.10264
CalpC	19411	19914	23492	21371	17129	14937	21413	16691	21047	17543	0.833	14.361	14.099	-0.263	0.078	0.15213
cals	45742	37021	46173	44413	27792	23329	39060	43649	43337	33458	0.772	15.403	15.03	-0.373	0.10633	0.17207
calypso	5268	5594	3970	5925	4012	3983	6484	3566	5189	4511	0.869	12.341	12.139	-0.202	0.42433	0.33453
Cam	64977	64712	123859	93286	51267	46466	68343	76136	86709	60553	0.698	16.404	15.886	-0.518	0.14733	0.20199
CaMKI	19584	15411	21695	17230	10159	8663	15063	12737	18480	11655	0.631	14.174	13.509	-0.665	0.01336	0.11443
CaMKII	21687	17248	31808	24139	13719	10805	20966	18477	23721	15992	0.674	14.534	13.965	-0.569	0.08914	0.1596
Camta	16116	13789	18068	19236	12109	10935	18158	11655	16802	13214	0.786	14.036	13.69	-0.347	0.13044	0.18974
cana	30793	28221	42646	35354	23545	21462	26301	26827	34253	24534	0.716	15.064	14.582	-0.481	0.02888	0.12005
CanA-14F	23801	22707	19529	24297	13553	13060	19697	19028	22584	16335	0.723	14.463	13.996	-0.467	0.02288	0.11599
CanB2	17715	16338	24068	17840	10595	8942	11622	11840	18990	10750	0.566	14.213	13.392	-0.821	0.0043	0.10662
Cand1	57008	45515	65283	64974	41424	35268	55260	45943	58195	44474	0.764	15.829	15.441	-0.388	0.07104	0.14762
Cap	39633	36499	37819	38635	26699	24898	36725	28260	38147	29145	0.764	15.219	14.831	-0.388	0.01575	0.11443
CAP	3974	3252	4319	4611	3013	2212	2821	3245	4039	2823	0.699	11.98	11.463	-0.517	0.0161	0.11443
CAP-D2	39131	37222	40893	39812	34278	33309	39759	30205	39264	34388	0.876	15.261	15.07	-0.191	0.06238	0.14245
Cap-D3	8723	9046	11649	10724	6810	6706	6511	6099	10035	6531	0.651	13.293	12.673	-0.62	0.00264	0.10264
Cap-G	50934	49640	51809	57619	42571	42309	47672	41972	52501	43631	0.831	15.68	15.413	-0.267	0.00719	0.11034
Cap-H2	10262	8869	10994	11457	7739	8125	7394	7270	10396	7632	0.734	13.344	12.898	-0.446	0.00358	0.10304
Capr	136342	132620	131930	142240	90744	85122	133993	101092	135783	102738	0.757	17.051	16.649	-0.402	0.02545	0.11741
caps	38105	37836	49142	46229	20901	22439	28909	26236	42828	24621	0.575	15.386	14.588	-0.799	0.00172	0.10219
Caps	1312	1044	1882	1999	977	667	2853	1554	1559	1513	0.97	10.607	10.563	-0.044	0.93356	0.49599
capt	74199	75099	104881	79627	53081	51807	81726	63296	83452	62478	0.749	16.349	15.931	-0.418	0.08102	0.15395
capu	20488	19194	28777	29211	12302	14731	21303	17750	24417	16522	0.677	14.576	14.012	-0.564	0.05343	0.13566
car	10014	7925	15229	9922	6080	6334	9386	7170	10773	7242	0.672	13.395	12.822	-0.573	0.08778	0.15875
Cas	79121	74217	76472	77597	61291	56840	78102	65087	76852	65330	0.85	16.23	15.995	-0.234	0.04947	0.13241
CASK	17913	18066	26096	19020	15429	12368	19884	16162	20274	15961	0.787	14.307	13.962	-0.345	0.13428	0.19282
casp	20698	16377	14316	20105	12456	11868	14455	15285	17874	13516	0.756	14.126	13.722	-0.403	0.04487	0.12961
Cat	118664	111870	151151	114758	52767	50555	125128	114238	124111	85672	0.69	16.921	16.387	-0.535	0.12788	0.18817
cathD	44244	41927	58474	55695	37878	34466	42919	40823	50085	39022	0.779	15.612	15.252	-0.36	0.04922	0.13241
Catsup	37782	35486	32346	38029	25265	22975	34562	32502	35911	28826	0.803	15.132	14.815	-0.317	0.06139	0.14186
caup	29062	28316	41188	35848	18732	17967	28067	20737	33603	21376	0.636	15.036	14.384	-0.653	0.01854	0.11443
cav	3631	4574	4529	4036	3643	4742	3619	1503	4192	3377	0.805	12.034	11.721	-0.312	0.29636	0.28634
caz	57249	57238	102480	69104	42732	43119	57279	44356	71518	46872	0.655	16.126	15.516	-0.61	0.07094	0.1476
cbc	7446	9188	12324	10068	7549	5784	9684	9212	9756	8057	0.826	13.252	12.976	-0.276	0.25379	0.26535
Cbl	13008	12737	15644	15060	9048	8420	12739	10852	14112	10265	0.727	13.785	13.325	-0.459	0.01939	0.1148
CBP	42127	42211	61299	48709	25967	26017	41284	47115	48586	35096	0.722	15.568	15.099	-0.469	0.10328	0.16937
Cbp20	6377	5109	12521	8774	5960	5448	4929	6316	8195	5663	0.691	13.001	12.467	-0.533	0.17755	0.22079
Cbp80	55971	49731	69750	56766	37738	35424	50361	42756	58054	41570	0.716	15.825	15.343	-0.482	0.0216	0.11599
Cbs	37911	38166	64930	45147	27622	29174	38044	31345	46538	31546	0.678	15.506	14.945	-0.561	0.06833	0.14643
cbs	4513	3226	3847	3598	2419	3394	3634	1949	3796	2849	0.751	11.89	11.476	-0.414	0.09717	0.16519
cbt	11898	8178	9447	13578	7390	6400	10943	8719	10775	8363	0.776	13.395	13.03	-0.366	0.17302	0.21748
cbx	2176	1921	2541	2179	888	1516	1586	1850	2204	1460	0.662	11.106	10.512	-0.594	0.02124	0.11582
Cchl	14594	11725	12182	16266	11903	8538	12210	11601	13692	11063	0.808	13.741	13.433	-0.308	0.10189	0.16841
CCKLR-17D3	4762	6620	5795	6301	3105	3515	5554	3029	5869	3801	0.648	12.519	11.892	-0.627	0.02829	0.11966
CCS	3706	4231	4607	3409	3206	3835	3900	2763	3988	3426	0.859	11.962	11.742	-0.219	0.18969	0.22792
Cct1	16255	12085	18671	14630	9691	8139	12522	10719	15410	10268	0.666	13.912	13.326	-0.586	0.0213	0.11582
Cct2	900	1079	1224	1671	551	561	1063	1622	1218	949	0.779	10.251	9.891	-0.36	0.40845	0.32844
Cct5	192016	192390	326572	240064	152019	144671	181082	161510	237760	159821	0.672	17.859	17.286	-0.573	0.05422	0.13623
Cctgamma	129801	123386	208372	157717	114075	111140	146341	126269	154819	124456	0.804	17.24	16.925	-0.315	0.19709	0.2327
cd	843	721	555	578	712	892	740	604	674	737	1.093	9.397	9.525	0.129	0.50993	0.36908
CD98hc	37668	35081	50448	46238	24795	24992	37949	38625	42359	31590	0.746	15.37	14.947	-0.423	0.0877	0.15875
Cda4	39530	34045	31103	44683	27540	29011	29955	33013	37340	29880	0.8	15.188	14.867	-0.322	0.05977	0.14084
Cda5	1544	715	2691	2509	1703	665	2799	2181	1865	1837	0.985	10.865	10.843	-0.022	0.96689	0.50388
CDase	10146	10283	9921	9692	7457	6331	7917	6755	10011	7115	0.711	13.289	12.797	-0.493	0.00025	0.07841
cdc14	15528	14170	18011	17335	9718	7891	12762	10086	16261	10114	0.622	13.989	13.304	-0.685	0.00361	0.10304
cdc16	12930	11454	17316	14307	8165	7339	7792	10452	14002	8437	0.603	13.773	13.042	-0.731	0.00802	0.1116
cdc2	23899	23162	43264	33631	25078	20851	22175	28766	30989	24217	0.781	14.919	14.564	-0.356	0.22854	0.25136
cdc23	7568	8406	6436	8002	4853	4701	6651	4069	7603	5069	0.667	12.892	12.307	-0.585	0.01097	0.11385
Cdc27	12088	10799	9735	13751	8103	6688	10203	7626	11593	8155	0.703	13.501	12.993	-0.508	0.02358	0.11642
cdc2c	7700	7012	7588	9777	5919	5595	7728	5206	8019	6112	0.762	12.969	12.577	-0.392	0.05969	0.14077
cdc2rk	4030	3430	2966	4714	2757	2392	4406	3246	3785	3200	0.846	11.886	11.644	-0.242	0.35163	0.3097
Cdc37	21353	19614	29581	23028	19995	19835	23450	20711	23394	20998	0.898	14.514	14.358	-0.156	0.34403	0.30644
Cdc42	59076	47352	41753	58333	40284	35822	46732	44681	51628	41880	0.811	15.656	15.354	-0.302	0.09322	0.16185
CDC45L	15109	14326	18822	18096	13964	12412	12361	16113	16588	13713	0.827	14.018	13.743	-0.275	0.08782	0.15875
Cdc6	6644	5537	11086	8290	6820	5849	5475	4475	7889	5655	0.717	12.946	12.465	-0.48	0.13643	0.19439
Cdep	60679	55109	65853	56874	37076	32680	63007	44999	59629	44440	0.745	15.864	15.44	-0.424	0.07633	0.15104
CdGAPr	47906	43256	47323	50095	35172	33071	48479	34320	47145	37761	0.801	15.525	15.205	-0.32	0.05157	0.13432
cdi	35420	32887	33610	34809	24646	22651	31254	26302	34182	26213	0.767	15.061	14.678	-0.383	0.00609	0.10662
Cdk12	40069	40255	40760	40956	28504	25406	43389	27637	40510	31234	0.771	15.306	14.931	-0.375	0.06479	0.14411
Cdk4	16986	17465	16692	13455	11486	10454	14742	12562	16149	12311	0.762	13.979	13.588	-0.392	0.02507	0.117
Cdk5	6130	6103	13438	10306	6094	4208	4662	6032	8994	5249	0.584	13.135	12.358	-0.777	0.08846	0.15912
Cdk5alpha	787	317	1567	1002	627	553	1178	1027	918	846	0.922	9.842	9.725	-0.117	0.81942	0.46625
Cdk7	5789	5105	7209	7729	5925	4690	5520	4249	6458	5096	0.789	12.657	12.315	-0.342	0.10711	0.17257
Cdk8	3958	3051	3953	4820	2615	2668	2803	4427	3945	3128	0.793	11.946	11.611	-0.335	0.19823	0.23324
Cdk9	6464	5174	8170	8502	4925	4632	6922	6671	7077	5787	0.818	12.789	12.499	-0.29	0.23329	0.25379
cdm	24690	24037	23583	29294	19141	17593	23380	18829	25401	19736	0.777	14.633	14.269	-0.364	0.0209	0.11559
CdsA	10569	9623	13090	10095	7378	6100	7950	7037	10844	7116	0.656	13.405	12.797	-0.608	0.00504	0.10662
Ced-12	6278	5327	5934	6860	4331	4867	5920	4160	6100	4819	0.79	12.575	12.235	-0.34	0.04584	0.13053
ced-6	33714	32444	47630	36850	18805	17775	28557	24422	37659	22390	0.595	15.201	14.451	-0.75	0.01174	0.11385
Cen	10015	9456	10732	9193	7537	6307	7768	9415	9849	7757	0.788	13.266	12.921	-0.345	0.0277	0.11946
cenB1A	21390	18624	24000	22662	15804	15294	16940	16218	21669	16064	0.741	14.403	13.972	-0.432	0.0034	0.10264
cenG1A	17340	16795	24578	18606	9852	9170	16792	15315	19330	12782	0.661	14.239	13.642	-0.597	0.04679	0.13146
Cenp-C	18299	12338	17805	15367	15129	11660	12226	9527	15952	12136	0.761	13.961	13.567	-0.394	0.07668	0.15129
Cep135	16567	15213	29194	17767	11306	10636	14654	13255	19685	12463	0.633	14.265	13.605	-0.659	0.07387	0.14886
Cep97	5260	7302	7408	8977	6927	4403	5656	4920	7237	5477	0.757	12.821	12.419	-0.402	0.10978	0.1742
cer	3865	2812	7361	3849	1800	2176	3779	5460	4472	3304	0.739	12.127	11.69	-0.437	0.40353	0.3268
Cerk	13034	12122	18045	18374	11349	12684	8257	8325	15394	10154	0.66	13.91	13.31	-0.6	0.03808	0.12548
cert	11488	12066	19391	16478	10029	8951	9598	8042	14856	9155	0.616	13.859	13.16	-0.698	0.02534	0.11741
cerv	4933	3003	3970	4275	3881	3796	4237	3611	4045	3881	0.959	11.982	11.922	-0.06	0.71126	0.43297
Cf2	5756	4807	4319	6678	3644	3949	5408	3941	5390	4235	0.786	12.396	12.048	-0.348	0.12919	0.18897
Cfp1	8900	7275	8189	10005	6653	5822	9318	8620	8592	7603	0.885	13.069	12.892	-0.176	0.36159	0.31324
cg	91820	85382	103996	103854	66486	62179	87873	72431	96263	72242	0.75	16.555	16.141	-0.414	0.01633	0.11443
CG10005	14229	13290	16571	11226	7434	8102	11823	12667	13829	10007	0.724	13.755	13.289	-0.467	0.0676	0.14593
CG10011	33856	30852	44761	39166	23582	20718	36530	27759	37159	27147	0.731	15.181	14.729	-0.453	0.07287	0.14836
CG10026	1374	1366	1410	2066	177	85	1021	1052	1554	584	0.376	10.602	9.189	-1.412	0.02111	0.11582
CG10038	9072	9197	8003	8681	7275	4924	7948	8424	8738	7143	0.817	13.093	12.802	-0.291	0.10014	0.16718
CG10041	1062	872	747	1270	601	563	1152	1675	988	998	1.01	9.948	9.963	0.014	0.9739	0.50556
CG10050	3034	1790	1308	3756	2218	1628	2355	2474	2472	2169	0.877	11.271	11.083	-0.189	0.62697	0.40594
CG10053	1367	1779	1639	1671	1359	2871	1900	1783	1614	1978	1.226	10.656	10.95	0.294	0.31356	0.29346
CG10055	4834	4046	5536	4635	2935	3164	5829	3719	4763	3912	0.821	12.218	11.934	-0.284	0.28655	0.28226
CG10064	716	963	1734	932	906	445	608	966	1086	731	0.673	10.085	9.514	-0.571	0.2127	0.24137
CG10068	2725	3080	3906	3876	2049	1728	3450	3233	3397	2615	0.77	11.73	11.353	-0.377	0.18227	0.22357
CG10075	3109	2547	5568	4606	2955	3295	3533	4129	3958	3478	0.879	11.95	11.764	-0.186	0.5375	0.3789
CG10077	154785	150232	136077	138465	90075	88013	131610	103714	144890	103353	0.713	17.145	16.657	-0.487	0.00927	0.11214
CG10082	26315	28176	34434	32511	20062	18542	30280	27888	30359	24193	0.797	14.89	14.562	-0.328	0.12328	0.18462
CG10083	24684	25017	26651	25210	19002	18142	22651	19491	25391	19822	0.781	14.632	14.275	-0.357	0.00205	0.10219
CG10089	1622	2029	4660	3081	1057	894	1310	1126	2848	1097	0.385	11.476	10.099	-1.377	0.04272	0.12866
CG10092	4161	3464	5223	2621	2905	1978	3500	2218	3867	2650	0.685	11.917	11.372	-0.545	0.11015	0.1742
CG10096	752	222	1234	754	456	219	447	925	740	512	0.691	9.532	8.999	-0.533	0.40349	0.3268
CG10098	12176	13010	25376	16798	9167	7381	15024	10718	16840	10573	0.628	14.04	13.368	-0.672	0.11756	0.18007
CG10103	10089	9830	16215	12912	8684	7157	10977	10053	12261	9218	0.752	13.582	13.17	-0.412	0.12504	0.18605
CG10107	75209	75675	82400	83505	48678	53565	65990	54633	79197	55716	0.704	16.273	15.766	-0.507	0.0015	0.10219
CG10126	3163	1561	3330	4336	1774	1982	998	2489	3098	1811	0.585	11.597	10.823	-0.774	0.09596	0.16427
CG10131	1035	1114	1315	1356	813	639	880	1179	1205	878	0.728	10.235	9.777	-0.458	0.05352	0.13573
CG10133	3141	2924	2604	4002	3430	2548	3966	2838	3168	3196	1.009	11.629	11.642	0.013	0.95134	0.50048
CG10139	7088	8443	5522	8659	7602	7171	8707	7839	7428	7830	1.054	12.859	12.935	0.076	0.63047	0.40677
CG10144	10218	7918	16423	11644	6694	5456	7776	6641	11551	6642	0.575	13.496	12.697	-0.798	0.03841	0.12564
CG10147	1314	1583	959	952	1088	742	815	1015	1202	915	0.761	10.231	9.838	-0.394	0.14839	0.20242
CG10151	1876	1850	2371	3152	1507	843	1574	1965	2312	1472	0.637	11.175	10.524	-0.651	0.07089	0.1476
CG10153	4198	3864	3735	5219	3249	4051	4793	4041	4254	4034	0.948	12.055	11.978	-0.077	0.64964	0.4127
CG10158	7641	7111	10133	8702	5428	7427	6312	5358	8397	6131	0.73	13.036	12.582	-0.454	0.03323	0.12256
CG10165	1089	1045	900	1214	1000	1118	715	1637	1062	1118	1.052	10.052	10.126	0.074	0.79336	0.45918
CG10166	9799	11471	8776	13187	7739	7269	8413	9819	10808	8310	0.769	13.4	13.021	-0.379	0.06651	0.14555
CG10171	6120	7218	9231	10831	5182	5589	8694	6061	8350	6381	0.764	13.028	12.64	-0.388	0.18456	0.22469
CG10176	26992	21976	37292	31053	20077	17611	23142	24107	29328	21234	0.724	14.84	14.374	-0.466	0.06347	0.14344
CG10188	21271	18366	22376	24657	18891	13502	21516	17834	21668	17936	0.828	14.403	14.131	-0.273	0.12873	0.18871
CG10189	3018	3272	5642	5116	2996	2267	2329	3243	4262	2709	0.636	12.057	11.403	-0.654	0.0681	0.14632
CG10194	2885	3126	1952	2491	2007	1575	1781	2288	2613	1913	0.732	11.352	10.901	-0.45	0.05731	0.13967
CG10195	4633	3755	8352	3894	2176	2492	2677	3061	5159	2601	0.504	12.333	11.345	-0.988	0.05862	0.14018
CG10200	4004	3914	6538	4730	2395	1715	2550	2884	4797	2386	0.497	12.228	11.22	-1.007	0.01042	0.11385
CG10208	2820	2629	2551	3542	1788	2406	1671	1395	2886	1815	0.629	11.495	10.826	-0.669	0.01378	0.11443
CG10209	3562	5403	4853	3928	2857	2439	4333	3774	4436	3351	0.755	12.115	11.71	-0.405	0.12157	0.18342
CG1021	29181	25070	30561	28465	15776	13307	23018	19420	28320	17880	0.631	14.79	14.126	-0.663	0.00505	0.10662
CG10211	13166	12387	13656	19527	12800	13185	7290	10393	14684	10917	0.743	13.842	13.414	-0.428	0.12674	0.18747
CG10214	4948	2985	3104	3868	3591	3472	3397	4257	3726	3679	0.987	11.863	11.845	-0.018	0.92732	0.49483
CG10217	78300	73578	85456	78605	57293	51164	80028	65219	78985	63426	0.803	16.269	15.953	-0.316	0.05924	0.14037
CG10219	5848	7964	7446	5453	6195	5938	7431	7600	6678	6791	1.017	12.705	12.729	0.024	0.88334	0.48386
CG10222	4484	3435	3965	5627	2535	1969	1922	2689	4378	2279	0.52	12.096	11.154	-0.942	0.00609	0.10662
CG10226	560	621	627	999	606	851	1320	935	702	928	1.323	9.454	9.858	0.404	0.25276	0.26476
CG10237	4419	4795	3834	7406	4811	4494	3138	3648	5114	4022	0.787	12.32	11.974	-0.346	0.26013	0.26906
CG1024	7227	7743	5778	9494	7594	3788	6879	7763	7561	6506	0.861	12.884	12.668	-0.217	0.41433	0.33065
CG10249	43682	44113	57896	59530	37463	35147	38878	38495	51305	37496	0.731	15.647	15.194	-0.452	0.01959	0.1148
CG10254	25836	19752	31775	20493	14851	15699	25668	18168	24464	18596	0.76	14.578	14.183	-0.396	0.16565	0.2128
CG10265	753	624	697	916	1228	1088	914	655	747	971	1.3	9.545	9.924	0.378	0.15614	0.20731
CG10268	2462	2321	4687	2207	1252	1701	1308	1780	2919	1510	0.517	11.511	10.561	-0.951	0.05928	0.14037
CG10274	12104	9603	16882	11485	8709	9150	13539	7839	12519	9809	0.784	13.612	13.26	-0.352	0.22527	0.24932
CG10277	15179	13330	15350	16155	11711	10738	12698	12645	15003	11948	0.796	13.873	13.544	-0.329	0.00676	0.10971
CG10283	5653	6029	4611	4502	1882	1688	4350	2695	5199	2654	0.51	12.344	11.374	-0.97	0.01191	0.11435
CG10286	30384	27967	39521	32005	27562	22932	27822	22415	32469	25183	0.776	14.987	14.62	-0.367	0.04497	0.12972
CG10289	33181	29516	34514	32232	22703	22762	33674	24697	32361	25959	0.802	14.982	14.664	-0.318	0.06358	0.14344
CG10306	60598	59398	57348	66533	50219	51401	58894	63031	60969	55886	0.917	15.896	15.77	-0.126	0.21207	0.24116
CG10311	593	944	1179	1477	976	500	348	292	1048	529	0.505	10.034	9.047	-0.987	0.0765	0.15122
CG10320	6355	8193	4471	8717	6150	5400	6151	5482	6934	5796	0.836	12.759	12.501	-0.259	0.29226	0.28436
CG10321	23997	24500	34429	25641	16690	15883	23280	19014	27142	18717	0.69	14.728	14.192	-0.536	0.0294	0.12014
CG10324	4501	2708	3591	4365	3823	2792	2893	3286	3791	3199	0.844	11.888	11.643	-0.245	0.25828	0.26783
CG10326	10146	9901	9953	10027	9142	8826	10772	12170	10007	10227	1.022	13.289	13.32	0.031	0.78586	0.45691
CG10333	19147	17773	31713	22982	15062	12093	16596	13430	22904	14295	0.624	14.483	13.803	-0.68	0.03957	0.12695
CG10337	1346	1508	1717	1728	608	353	589	659	1575	552	0.351	10.621	9.109	-1.512	0.00011	0.06724
CG10338	3378	3015	4941	2358	1490	1205	3386	2616	3423	2174	0.635	11.741	11.086	-0.655	0.14521	0.20092
CG10340	1505	3201	4954	4152	2386	2713	4637	3226	3453	3240	0.938	11.754	11.662	-0.092	0.81952	0.46627
CG10341	11559	9336	12970	11443	7910	7751	8911	8566	11327	8285	0.731	13.467	13.016	-0.451	0.0088	0.11214
CG10343	5409	5107	8001	5566	5012	4383	6690	6323	6021	5602	0.93	12.556	12.452	-0.104	0.64345	0.41044
CG10347	15084	13606	34186	19852	9090	8136	14745	12409	20682	11095	0.536	14.336	13.438	-0.898	0.10008	0.16715
CG10353	26033	22871	25072	30243	16199	14751	22253	17355	26055	17640	0.677	14.669	14.107	-0.563	0.00951	0.11245
CG10359	18104	11786	26101	22097	9492	8944	12925	14036	19522	11349	0.581	14.253	13.47	-0.782	0.04804	0.13181
CG10366	5270	5280	10459	8197	5401	4171	5608	4066	7301	4811	0.659	12.834	12.232	-0.602	0.10835	0.17331
CG10375	10707	8705	8047	9501	7836	7388	9057	7189	9240	7867	0.851	13.174	12.942	-0.232	0.10109	0.16783
CG10376	8420	7825	7264	8268	7373	5003	8127	6992	7944	6874	0.865	12.956	12.747	-0.209	0.18517	0.22516
CG10383	1837	1702	2111	2314	1755	1556	1917	2699	1991	1982	0.995	10.959	10.953	-0.007	0.97541	0.50598
CG10395	5178	3556	3481	3783	3156	2436	3310	3947	3999	3212	0.803	11.966	11.649	-0.316	0.1697	0.21571
CG10399	2227	970	1797	2312	1360	1235	3356	2162	1826	2028	1.111	10.835	10.986	0.151	0.73818	0.44142
CG10407	1089	834	1421	2133	921	692	1538	627	1369	945	0.69	10.419	9.883	-0.536	0.27028	0.27464
CG1041	15023	14277	18019	16245	10121	8704	13261	11296	15891	10845	0.682	13.956	13.405	-0.551	0.00717	0.11034
CG10413	24429	22645	23509	21835	14828	14354	25225	15203	23104	17403	0.753	14.496	14.087	-0.409	0.07681	0.1513
CG10417	42700	33982	61811	47241	29685	23005	36557	36901	46434	31537	0.679	15.503	14.945	-0.558	0.06742	0.14565
CG10418	4878	3646	9292	6603	4186	3163	5346	3617	6105	4078	0.668	12.576	11.994	-0.582	0.17298	0.21746
CG10420	4001	3428	5181	3590	3291	1892	3586	2385	4050	2789	0.689	11.984	11.445	-0.538	0.06445	0.14401
CG10424	13737	11137	13584	13634	10036	8715	11696	9450	13023	9974	0.766	13.669	13.284	-0.385	0.01429	0.11443
CG10425	4491	3730	5858	5914	4063	3763	5526	3969	4998	4330	0.866	12.287	12.08	-0.207	0.35785	0.31192
CG10426	2331	2067	3576	1629	1904	2233	2524	2193	2401	2213	0.922	11.229	11.112	-0.117	0.68244	0.42324
CG10428	7029	5143	7713	9065	4389	4120	6272	4307	7237	4772	0.659	12.821	12.22	-0.601	0.04227	0.12864
CG10431	1100	717	2568	1118	666	478	729	874	1376	687	0.499	10.426	9.424	-1.002	0.14893	0.20257
CG10435	6990	6747	5572	5550	5289	3962	5671	4307	6215	4807	0.774	12.601	12.231	-0.37	0.04404	0.12912
CG10440	12175	11642	14757	15295	9343	9821	14872	11929	13467	11491	0.853	13.717	13.488	-0.229	0.25102	0.26367
CG10444	8211	6888	10565	7787	6562	7155	8145	5007	8363	6717	0.803	13.03	12.714	-0.316	0.15887	0.20885
CG10445	2733	2923	4912	4919	2167	1876	2807	1755	3872	2151	0.556	11.919	11.071	-0.848	0.03775	0.12524
CG10462	8478	7612	7226	9123	5715	7013	9307	7098	8110	7283	0.898	12.985	12.83	-0.155	0.37309	0.31701
CG10463	9327	6256	8769	8600	6347	6634	6164	7693	8238	6710	0.814	13.008	12.712	-0.296	0.09102	0.16072
CG10465	16328	13438	12303	15951	11636	9495	13470	12046	14505	11662	0.804	13.824	13.51	-0.315	0.06734	0.14565
CG10466	2204	1982	2403	2290	1837	1059	1483	1396	2220	1444	0.65	11.116	10.496	-0.621	0.00541	0.10662
CG10469	447	727	699	1128	855	907	403	791	750	739	0.985	9.551	9.529	-0.022	0.95305	0.50057
CG10470	5385	6070	8509	7642	5402	5716	6737	7650	6902	6376	0.924	12.753	12.638	-0.114	0.57162	0.39058
CG10492	24073	21213	22990	21418	12923	13669	22014	16970	22424	16394	0.731	14.453	14.001	-0.452	0.03247	0.12212
CG10494	1916	2190	3144	2262	1572	1906	1576	1005	2378	1515	0.637	11.216	10.565	-0.651	0.03775	0.12524
CG10495	2329	2143	982	2290	1470	2036	2405	1093	1936	1751	0.904	10.919	10.774	-0.145	0.68435	0.4238
CG10496	6767	5596	4596	3930	5614	3149	4346	3300	5222	4102	0.786	12.35	12.002	-0.348	0.23116	0.25229
CG10505	367	143	946	612	344	175	976	664	517	540	1.043	9.015	9.076	0.061	0.93105	0.49545
CG10516	2579	3260	4152	3076	2112	2198	2195	3208	3267	2428	0.743	11.674	11.246	-0.428	0.09244	0.16149
CG10527	11771	11969	18735	17887	11503	12295	8383	9122	15090	10326	0.684	13.881	13.334	-0.547	0.0627	0.14257
CG10543	31834	26107	26249	27658	19005	19542	28839	22742	27962	22532	0.806	14.771	14.46	-0.311	0.08404	0.15589
CG10555	67875	72896	62298	73968	49917	49329	61359	48848	69259	52363	0.756	16.08	15.676	-0.403	0.00569	0.10662
CG10561	2011	1524	2428	2976	1038	1138	2484	2642	2235	1825	0.817	11.126	10.834	-0.292	0.46705	0.352
CG10565	48306	47348	53175	51464	37638	37582	50060	39452	50073	41183	0.822	15.612	15.33	-0.282	0.03525	0.12412
CG10570	1140	1066	1982	2377	1197	1290	1730	1034	1641	1313	0.8	10.681	10.359	-0.322	0.38953	0.3226
CG10576	162324	146686	172607	176055	123538	120297	151931	140090	164418	133964	0.815	17.327	17.031	-0.296	0.02181	0.11599
CG10581	588	516	2644	1326	359	710	884	1021	1269	744	0.586	10.309	9.538	-0.771	0.34649	0.30745
CG10584	1141	1639	832	856	976	711	1000	725	1117	853	0.764	10.125	9.736	-0.389	0.24121	0.25849
CG10585	3714	4600	4745	6630	3889	3799	2665	3575	4922	3482	0.707	12.265	11.766	-0.499	0.07658	0.15125
CG10590	19055	20241	20215	22920	12871	13662	20395	16055	20608	15746	0.764	14.331	13.943	-0.388	0.04134	0.12833
CG10600	16398	17330	19163	23485	13318	11227	16450	12639	19094	13409	0.702	14.221	13.711	-0.51	0.02529	0.11741
CG10602	38175	33046	61688	46689	29174	25650	35624	42189	44899	33159	0.739	15.454	15.017	-0.437	0.15648	0.20753
CG10616	14029	13814	10613	11388	7319	9266	14172	9594	12461	10088	0.81	13.605	13.3	-0.305	0.20891	0.23967
CG10623	1759	2626	5039	4239	1222	857	2052	2917	3416	1762	0.516	11.738	10.783	-0.955	0.10792	0.17312
CG10625	10039	8513	22901	14452	4518	3908	13977	12514	13976	8729	0.625	13.771	13.092	-0.679	0.25442	0.2657
CG10628	3451	2854	3385	4799	2409	1858	2632	1259	3622	2040	0.563	11.823	10.994	-0.829	0.02195	0.11599
CG10631	67480	67432	77630	78836	44916	45054	65068	48635	72845	50918	0.699	16.153	15.636	-0.517	0.00863	0.11185
CG10635	11047	13175	21629	15034	11434	12649	15600	13696	15221	13345	0.877	13.894	13.704	-0.19	0.47283	0.35414
CG10638	19073	20362	22033	21379	17876	14017	18931	17855	20712	17170	0.829	14.338	14.068	-0.271	0.03059	0.12056
CG10639	2084	2392	4444	3310	2600	2333	3044	1587	3057	2391	0.782	11.578	11.223	-0.355	0.31833	0.29598
CG10641	8352	7867	8141	9523	5730	4495	6957	5706	8471	5722	0.675	13.048	12.482	-0.566	0.00444	0.10662
CG10646	4941	5296	7037	5670	5330	4113	5628	4381	5736	4863	0.848	12.486	12.248	-0.238	0.18666	0.22621
CG10650	589	344	1059	321	466	312	232	1615	578	656	1.135	9.176	9.358	0.182	0.83845	0.47091
CG10657	5694	6752	8530	8143	5068	5013	6404	5546	7280	5508	0.757	12.83	12.427	-0.402	0.05069	0.13304
CG10660	957	1137	610	1291	855	913	726	837	999	833	0.834	9.964	9.702	-0.262	0.3161	0.29493
CG10663	3665	4029	5517	4117	1720	1291	4373	2734	4332	2530	0.584	12.081	11.305	-0.776	0.06436	0.14398
CG10669	2924	2651	5346	2075	1731	2025	2621	2253	3249	2158	0.664	11.666	11.075	-0.591	0.19334	0.22979
CG10671	3574	2959	1755	2839	2676	2897	3195	2137	2782	2726	0.98	11.442	11.413	-0.029	0.90361	0.48875
CG10672	3908	3889	6091	4105	3489	3668	3926	2671	4498	3439	0.764	12.135	11.748	-0.388	0.1269	0.18755
CG10673	6458	6405	4160	5112	4983	4793	5085	4152	5534	4753	0.859	12.434	12.215	-0.219	0.2353	0.25507
CG10674	4657	5509	7188	4737	3470	3905	5038	4953	5523	4342	0.786	12.431	12.084	-0.347	0.14456	0.20034
CG10681	2378	1748	2382	1995	1041	919	946	1393	2126	1075	0.506	11.054	10.07	-0.984	0.00147	0.10219
CG10688	2705	4325	9999	3937	3500	2249	3050	3592	5242	3098	0.591	12.356	11.597	-0.759	0.24203	0.2589
CG10703	13185	10369	13201	11363	7606	7633	12838	7727	12029	8951	0.744	13.554	13.128	-0.426	0.08171	0.15412
CG10721	2782	1892	2702	1583	1743	1974	3114	2280	2240	2278	1.017	11.129	11.153	0.024	0.93138	0.49548
CG10732	16892	16117	18959	19877	13753	11196	17532	14085	17961	14142	0.787	14.133	13.788	-0.345	0.05084	0.13329
CG10737	8957	8500	12775	11778	6203	6074	9593	7746	10502	7404	0.705	13.358	12.854	-0.504	0.05904	0.14037
CG1074	10696	7990	15709	11632	5204	5211	8040	6360	11507	6204	0.539	13.49	12.599	-0.891	0.02228	0.11599
CG10741	20557	19243	27477	21622	14584	12031	19985	19373	22225	16493	0.742	14.44	14.01	-0.43	0.07301	0.14844
CG10747	2147	1843	3565	2217	1405	1236	2299	856	2443	1449	0.593	11.254	10.501	-0.754	0.08878	0.15932
CG10754	12123	11986	12927	13528	11933	11090	14972	15527	12641	13381	1.058	13.626	13.708	0.082	0.54615	0.38167
CG10777	84105	76790	84820	81850	55751	56341	80900	65338	81891	64583	0.789	16.321	15.979	-0.343	0.03038	0.12031
CG10778	9297	6464	13050	8196	6263	6589	7223	6481	9252	6639	0.718	13.176	12.697	-0.479	0.11311	0.17669
CG10795	2348	2379	3430	2618	1630	1420	932	1679	2694	1416	0.525	11.395	10.467	-0.928	0.00572	0.10662
CG10802	2159	3297	7205	4187	3623	3461	5699	3637	4212	4105	0.975	12.04	12.003	-0.037	0.93222	0.49572
CG10803	17750	15542	22499	20150	11713	11308	15819	15094	18985	13483	0.71	14.213	13.719	-0.494	0.02711	0.1193
CG10809	7551	9458	5979	10317	5309	5389	7531	6001	8326	6057	0.727	13.023	12.564	-0.459	0.08488	0.15644
CG10845	583	1	864	707	531	31	824	1405	538	698	1.296	9.073	9.446	0.374	0.65923	0.41609
CG10863	1216	1209	2632	3148	762	658	890	908	2051	804	0.392	11.002	9.652	-1.35	0.04657	0.13139
CG10864	261	844	1037	186	654	487	688	665	582	623	1.071	9.185	9.284	0.099	0.85421	0.4756
CG10866	1561	1456	421	1324	979	901	939	1011	1191	957	0.804	10.218	9.903	-0.315	0.40761	0.32821
CG10874	6153	6522	6212	6482	6154	2762	5790	4666	6342	4843	0.764	12.631	12.242	-0.389	0.09881	0.16623
CG10877	4647	3735	7436	5781	3397	2775	1762	2594	5400	2632	0.487	12.399	11.362	-1.037	0.01867	0.11443
CG10880	3733	3138	3451	3781	2784	2134	3550	2599	3526	2767	0.785	11.784	11.434	-0.35	0.06098	0.14151
CG10889	4296	5707	6523	4647	3594	3803	3693	4605	5293	3924	0.741	12.37	11.938	-0.432	0.04949	0.13241
CG10898	3090	2603	3038	3276	2153	1924	3520	3172	3002	2692	0.897	11.552	11.394	-0.157	0.48055	0.35694
CG10903	5579	4270	6870	5899	3417	3710	5087	4314	5655	4132	0.731	12.465	12.013	-0.453	0.05809	0.13985
CG10904	4224	4075	5856	5190	3603	3306	3807	3882	4836	3650	0.755	12.24	11.834	-0.406	0.03561	0.12428
CG10907	3979	3162	2943	5216	4386	2910	4212	4793	3825	4075	1.065	11.901	11.993	0.091	0.71596	0.43433
CG1091	19585	17333	14812	17115	15156	12655	18677	15889	17211	15594	0.906	14.071	13.929	-0.142	0.34477	0.30663
CG10914	4025	5298	5581	4279	3457	3344	4278	3114	4796	3548	0.74	12.228	11.793	-0.435	0.03404	0.12278
CG10915	9868	10647	21667	14340	10085	9839	11491	12149	14130	10891	0.771	13.787	13.411	-0.376	0.28366	0.28155
CG10916	4056	3982	3976	4051	3731	2901	4622	3273	4016	3631	0.904	11.972	11.826	-0.145	0.34054	0.30517
CG10927	1125	1169	1300	1596	1229	921	1414	422	1297	996	0.768	10.341	9.961	-0.381	0.25915	0.26845
CG10932	33889	34668	50302	37319	25314	24058	25532	22774	39045	24419	0.625	15.253	14.576	-0.677	0.00926	0.11214
CG10933	13674	11597	21506	14918	9739	8508	12276	13004	15424	10882	0.706	13.913	13.41	-0.503	0.10571	0.17167
CG10936	16634	14086	17988	14862	7770	6969	17634	13591	15892	11491	0.723	13.956	13.488	-0.468	0.15066	0.20361
CG10948	10699	9650	12961	14321	8485	5649	12356	9945	11908	9109	0.765	13.54	13.153	-0.387	0.16247	0.21081
CG10949	5646	3866	7088	4921	5050	4446	4347	5271	5380	4779	0.888	12.393	12.222	-0.171	0.43121	0.33737
CG10958	2315	2621	4533	3314	1415	1746	3674	1338	3196	2043	0.639	11.642	10.997	-0.645	0.16989	0.21585
CG10959	1563	1217	834	2174	1033	1713	1433	1851	1447	1508	1.042	10.499	10.558	0.059	0.86301	0.47821
CG10960	48466	46370	73485	53279	19413	17428	44144	34043	55400	28757	0.519	15.758	14.812	-0.946	0.02377	0.11642
CG10962	1978	2026	1800	867	625	603	2416	1671	1668	1329	0.797	10.703	10.376	-0.328	0.53635	0.37842
CG10970	2128	960	658	1819	696	872	1515	1039	1391	1031	0.741	10.442	10.009	-0.433	0.39006	0.3226
CG10973	2272	3517	6786	4541	2069	1765	3586	3281	4279	2675	0.625	12.063	11.385	-0.678	0.17923	0.22177
CG10979	14148	12273	19184	13760	8891	8715	13086	11510	14841	10550	0.711	13.857	13.365	-0.492	0.05839	0.14015
CG10984	17792	17329	19290	16825	12223	11673	15984	13573	17809	13363	0.75	14.12	13.706	-0.414	0.00673	0.10971
CG11000	1019	954	995	779	500	968	1367	690	937	881	0.941	9.871	9.783	-0.088	0.78646	0.45703
CG11007	4619	3531	5742	4047	2549	3045	3666	3882	4485	3285	0.733	12.131	11.682	-0.449	0.07712	0.15144
CG11029	1463	1318	1941	1489	497	1301	1199	693	1553	923	0.594	10.601	9.85	-0.751	0.03738	0.12524
CG1103	9975	8833	7654	10453	8550	6522	10867	8881	9229	8705	0.943	13.172	13.088	-0.084	0.6472	0.41183
CG11030	20220	18201	29151	19707	16532	14311	18725	17284	21820	16713	0.766	14.413	14.029	-0.385	0.10189	0.16841
CG11034	2801	3342	3557	3772	1749	1499	3290	3277	3368	2454	0.728	11.718	11.261	-0.457	0.13217	0.19097
CG11035	939	819	1133	1445	936	1011	669	931	1084	887	0.818	10.082	9.792	-0.29	0.25222	0.2645
CG1104	15961	14298	16999	15631	9813	8113	13640	13626	15722	11298	0.719	13.941	13.464	-0.477	0.02558	0.11743
CG1105	15158	14210	42873	22328	9232	10524	14627	12295	23642	11670	0.494	14.529	13.51	-1.019	0.12708	0.18758
CG11050	9928	5903	16599	11100	7021	6402	8819	6606	10882	7212	0.663	13.41	12.816	-0.594	0.15768	0.20829
CG11055	13882	15384	20414	17188	9250	9295	15975	7874	16717	10599	0.634	14.029	13.372	-0.657	0.03759	0.12524
CG11060	1996	1873	4004	2194	651	1586	2145	1830	2517	1553	0.617	11.297	10.601	-0.696	0.15624	0.2074
CG11069	21534	16620	33212	25084	17211	11729	18191	14405	24112	15384	0.638	14.557	13.909	-0.648	0.06068	0.14144
CG11070	11902	10081	11263	11881	8590	8220	13311	8239	11282	9590	0.85	13.462	13.227	-0.234	0.24543	0.26075
CG11071	1800	1805	2903	2322	515	1448	1888	1703	2207	1388	0.629	11.108	10.439	-0.669	0.08791	0.15879
CG11073	808	494	608	1355	593	735	622	611	816	640	0.785	9.673	9.323	-0.35	0.39895	0.32491
CG11076	25376	24667	35812	30527	19296	15865	20815	19878	29095	18963	0.652	14.829	14.211	-0.618	0.01124	0.11385
CG11077	3465	3569	4103	4205	2751	3772	2380	3653	3836	3139	0.818	11.905	11.616	-0.289	0.12288	0.18429
CG11089	39342	35197	77730	51873	31898	27000	32361	31100	51035	30590	0.599	15.639	14.901	-0.738	0.07857	0.15237
CG1109	24957	22093	22355	24891	18904	17497	26265	19799	23574	20616	0.875	14.525	14.331	-0.193	0.20723	0.23846
CG11092	49188	44459	49207	50892	35595	32627	40368	38867	48437	36864	0.761	15.564	15.17	-0.394	0.00197	0.10219
CG11095	1258	1238	2303	2085	592	903	1729	747	1721	993	0.577	10.749	9.955	-0.794	0.10037	0.16737
CG11103	4819	2553	3417	3091	1741	1717	2390	2126	3470	1994	0.574	11.761	10.961	-0.8	0.02755	0.11939
CG11107	46500	45922	55517	50176	36205	36110	44402	37513	49528	38558	0.778	15.596	15.235	-0.361	0.01003	0.11385
CG11110	1587	789	3421	2250	1047	1411	2001	1593	2012	1513	0.752	10.974	10.563	-0.411	0.43082	0.33728
CG11120	22539	23650	24383	26299	24225	22979	20828	22081	24218	22528	0.93	14.564	14.459	-0.104	0.16453	0.21205
CG11122	62854	65474	89374	74644	46228	42790	75532	43283	73087	51958	0.711	16.157	15.665	-0.492	0.07697	0.15135
CG11123	9899	8756	10613	9015	6778	6818	9512	7351	9571	7615	0.796	13.224	12.895	-0.33	0.04464	0.12931
CG11125	1089	1410	1668	1315	1812	492	612	2177	1370	1273	0.929	10.42	10.314	-0.106	0.83289	0.46929
CG11127	7486	6488	8981	9910	5224	5366	6019	6913	8216	5880	0.716	13.004	12.522	-0.483	0.03396	0.12278
CG11134	5696	4546	6100	5741	3863	3531	5604	2353	5521	3838	0.695	12.431	11.906	-0.525	0.06645	0.14555
CG11137	11371	12247	11130	10496	7524	6604	9997	13626	11311	9438	0.834	13.465	13.204	-0.261	0.28895	0.28333
CG11138	35731	36315	45769	36240	25366	21954	34396	26122	38514	26960	0.7	15.233	14.719	-0.515	0.01801	0.11443
CG11141	7751	8064	11795	8431	6666	5910	8996	5522	9010	6774	0.752	13.137	12.726	-0.412	0.11618	0.17908
CG11148	69053	56762	62105	66015	43198	41283	56560	55545	63484	49147	0.774	15.954	15.585	-0.369	0.02461	0.11676
CG1115	14310	14146	26628	15635	8228	8185	10252	12784	17680	9862	0.558	14.11	13.268	-0.842	0.04985	0.13241
CG11151	6826	4729	4594	6453	4304	5288	4282	5953	5651	4957	0.877	12.464	12.275	-0.189	0.36343	0.31394
CG11155	505	752	1342	835	186	131	998	689	859	501	0.583	9.746	8.969	-0.777	0.23688	0.25594
CG11158	268	907	963	945	1122	718	837	382	771	765	0.992	9.59	9.579	-0.011	0.98031	0.50731
CG1116	6637	5777	9637	9067	6155	4845	4876	5522	7780	5350	0.688	12.926	12.385	-0.54	0.04821	0.13211
CG11163	3229	2851	6074	3475	777	1303	2804	3119	3907	2001	0.512	11.932	10.966	-0.965	0.08582	0.15699
CG11164	3980	4629	5140	4482	4901	4825	5132	2819	4558	4419	0.97	12.154	12.11	-0.045	0.82155	0.46659
CG11168	5342	3072	4946	4189	2781	3193	5365	3044	4387	3596	0.82	12.099	11.812	-0.287	0.3479	0.30822
CG11170	3030	3107	5293	4232	2276	2565	3802	2901	3916	2886	0.737	11.935	11.495	-0.44	0.15271	0.2049
CG11178	7565	8413	14172	10649	7150	8009	7996	5805	10200	7240	0.71	13.316	12.822	-0.494	0.10725	0.17275
CG11180	10085	8306	10486	9203	8027	7090	8058	8957	9520	8033	0.844	13.217	12.972	-0.245	0.05261	0.13516
CG11188	9979	8580	10645	10334	5458	6529	9059	7263	9885	7077	0.716	13.271	12.789	-0.482	0.01916	0.1147
CG11190	18690	14534	21572	19188	12861	11656	20286	13955	18496	14690	0.794	14.175	13.843	-0.332	0.16633	0.21317
CG11200	8570	8935	16664	11759	5750	5001	11696	8000	11482	7612	0.663	13.487	12.894	-0.593	0.15768	0.20829
CG11208	31343	30082	35859	31258	22279	21571	30625	23780	32136	24564	0.764	14.972	14.584	-0.388	0.02078	0.11548
CG11210	17740	14847	21426	18488	11392	9371	17069	12348	18125	12545	0.692	14.146	13.615	-0.531	0.03881	0.12619
CG11241	1211	1047	1713	2088	645	153	637	963	1515	599	0.396	10.565	9.227	-1.337	0.01985	0.11492
CG11242	6924	8853	7596	6992	6032	5408	7560	10353	7591	7338	0.967	12.89	12.841	-0.049	0.83841	0.47091
CG11247	3210	3580	4124	4767	2469	2325	2628	2375	3920	2450	0.625	11.937	11.258	-0.678	0.00534	0.10662
CG11248	3737	3797	6885	4062	2946	2022	3168	3834	4620	2992	0.648	12.174	11.547	-0.627	0.10257	0.16884
CG11249	1250	1503	2651	1917	890	354	554	330	1830	532	0.291	10.838	9.056	-1.782	0.00792	0.1116
CG11255	15968	16387	29782	22248	12186	12780	12004	14762	21096	12933	0.613	14.365	13.659	-0.706	0.04782	0.13168
CG11257	1810	1182	1988	2900	1294	1212	1726	1722	1970	1488	0.756	10.944	10.539	-0.404	0.25233	0.26458
CG11261	2395	1371	2153	2625	1102	767	2178	1620	2136	1417	0.663	11.061	10.468	-0.592	0.13116	0.19037
CG11266	56298	53949	90308	61978	42447	43987	49117	51019	65633	46642	0.711	16.002	15.509	-0.493	0.07029	0.14732
CG11267	19749	18824	37906	26669	19620	19650	21498	24773	25787	21385	0.829	14.654	14.384	-0.27	0.37229	0.31684
CG11275	40640	39028	58677	48753	38555	38999	34871	24691	46775	34279	0.733	15.513	15.065	-0.448	0.06708	0.14565
CG11279	4198	2780	1742	1777	2838	2211	2330	3474	2624	2713	1.034	11.358	11.406	0.048	0.89497	0.48684
CG11284	12138	13191	9980	13063	7871	7341	11621	11768	12093	9650	0.798	13.562	13.236	-0.326	0.13135	0.19053
CG1129	13718	10855	29077	20120	7942	8392	13942	12143	18443	10605	0.575	14.171	13.372	-0.798	0.11778	0.18015
CG11306	10327	8774	12030	13467	6960	7466	7488	8901	11150	7704	0.691	13.445	12.911	-0.533	0.02037	0.1152
CG11307	4980	5117	4143	4541	2824	3712	4152	5009	4696	3924	0.836	12.197	11.938	-0.259	0.17823	0.22114
CG11309	4874	3927	5562	6032	2746	3053	4175	3490	5099	3366	0.66	12.316	11.717	-0.599	0.02012	0.1152
CG11321	1635	1073	1598	2247	1042	438	1888	1319	1638	1172	0.715	10.678	10.194	-0.484	0.27166	0.27526
CG11329	2090	2113	1853	2657	2126	1030	1982	2470	2178	1902	0.873	11.089	10.893	-0.196	0.46272	0.3504
CG11334	7830	8106	11636	9797	8810	8008	9817	7272	9342	8477	0.907	13.19	13.049	-0.14	0.43529	0.33872
CG11337	10998	9745	12580	12740	6283	7950	7366	8915	11516	7628	0.662	13.491	12.897	-0.594	0.00493	0.10662
CG11342	988	1592	559	1323	1336	1131	1096	1709	1116	1318	1.181	10.124	10.364	0.24	0.47241	0.35392
CG11353	853	490	498	1333	281	655	364	1191	793	623	0.785	9.632	9.282	-0.349	0.57262	0.39099
CG11357	10594	10631	16457	10954	8749	8237	8801	9675	12159	8866	0.729	13.57	13.114	-0.456	0.0657	0.14479
CG11360	22881	21995	32109	26728	15810	15398	23116	20493	25928	18704	0.721	14.662	14.191	-0.471	0.05077	0.13315
CG11367	3679	2785	3540	2499	2360	2257	2408	2705	3126	2432	0.778	11.61	11.248	-0.362	0.06169	0.14206
CG11370	11497	13603	5979	7308	4036	2375	2135	3525	9596	3018	0.314	13.228	11.559	-1.669	0.01161	0.11385
CG11374	1126	737	1709	900	579	661	293	521	1118	513	0.459	10.127	9.004	-1.122	0.03712	0.12524
CG11376	35033	32900	35190	37160	24686	24469	30163	30857	35070	27544	0.785	15.098	14.749	-0.349	0.00793	0.1116
CG11377	8242	9066	10332	10615	7253	5177	9802	8376	9564	7652	0.8	13.223	12.902	-0.322	0.13952	0.19668
CG11388	4664	3886	2678	3628	3393	3273	3379	2794	3714	3210	0.864	11.859	11.648	-0.211	0.28821	0.28306
CG11396	5481	4127	6364	6604	4211	4156	4141	4170	5644	4169	0.739	12.462	12.026	-0.437	0.03904	0.12644
CG11398	2507	3121	3881	3376	2320	1649	2937	1691	3221	2149	0.667	11.653	11.07	-0.584	0.04234	0.12864
CG11399	32557	28802	25753	33306	23667	18811	28686	20922	30105	23022	0.765	14.878	14.491	-0.387	0.04264	0.12866
CG1140	9526	9105	12506	10683	8161	6740	6903	10428	10455	8058	0.771	13.352	12.976	-0.376	0.0805	0.15378
CG11403	12829	14414	20424	18784	14030	14538	14553	9751	16613	13218	0.796	14.02	13.69	-0.33	0.16259	0.21081
CG11409	8285	7781	10226	8275	5130	4839	9892	8563	8642	7106	0.822	13.077	12.795	-0.282	0.30436	0.28903
CG11412	6986	6419	8196	8980	4935	4187	6795	4886	7645	5200	0.68	12.9	12.344	-0.556	0.02281	0.11599
CG11414	23850	25139	24625	24379	16328	15549	21237	19282	24498	18099	0.739	14.58	14.144	-0.437	0.00315	0.10264
CG11417	14294	13510	17916	14563	11019	11427	13272	9666	15071	11346	0.753	13.879	13.47	-0.41	0.02286	0.11599
CG11418	7098	8034	11577	9135	4955	5293	5781	4384	8961	5103	0.57	13.129	12.317	-0.812	0.00876	0.11214
CG1142	15775	12716	12707	13627	14794	11903	13156	15181	13706	13758	1.004	13.743	13.748	0.005	0.96178	0.50269
CG11423	637	733	360	679	458	383	620	1107	602	642	1.066	9.234	9.326	0.092	0.83488	0.46998
CG11426	1113	808	1275	2699	812	972	575	702	1474	765	0.519	10.525	9.58	-0.946	0.14888	0.20257
CG1143	504	999	2115	2096	595	328	1355	1716	1428	999	0.699	10.48	9.964	-0.516	0.43779	0.33969
CG11436	5610	4988	11092	8679	5103	4312	5183	5727	7592	5081	0.669	12.89	12.311	-0.579	0.13357	0.19223
CG11438	6571	8324	14354	9598	4985	6019	8566	7084	9712	6663	0.686	13.246	12.702	-0.544	0.14759	0.20199
CG11444	49292	52310	51145	50336	34241	40238	47181	48469	50771	42532	0.838	15.632	15.376	-0.255	0.04982	0.13241
CG11447	1401	1147	3432	1130	931	1597	2099	1638	1777	1566	0.881	10.796	10.613	-0.182	0.73905	0.44159
CG11448	11220	11676	14831	10509	7695	8867	12289	10282	12059	9783	0.811	13.558	13.256	-0.302	0.14876	0.20253
CG11454	10039	9038	8784	10494	8501	7333	9844	10867	9589	9136	0.953	13.227	13.157	-0.07	0.62222	0.40419
CG11455	15964	16020	41412	21958	13187	11792	14198	13614	23839	13198	0.554	14.541	13.688	-0.853	0.1289	0.18878
CG11456	2456	2217	2884	3785	2140	2073	1842	2000	2835	2014	0.71	11.469	10.976	-0.494	0.05782	0.13977
CG1146	18216	16768	20998	17060	9100	8150	10761	11780	18260	9948	0.545	14.156	13.28	-0.876	0.00059	0.10219
CG11474	2050	1774	1376	3398	1454	2048	1103	1859	2150	1616	0.752	11.07	10.658	-0.412	0.31495	0.29431
CG11475	824	659	506	1028	621	569	393	1002	754	646	0.857	9.559	9.336	-0.223	0.54897	0.38265
CG11486	26557	21389	35583	31699	15304	16723	29356	24325	28807	21427	0.744	14.814	14.387	-0.427	0.15369	0.20572
CG11490	9037	9903	15813	8926	8487	6927	10640	9074	10920	8782	0.804	13.415	13.1	-0.314	0.28363	0.28155
CG11498	832	615	1480	790	567	710	789	694	929	690	0.742	9.86	9.43	-0.43	0.26563	0.27207
CG11504	5942	5328	3449	5602	4175	4552	6215	5172	5080	5029	0.99	12.311	12.296	-0.015	0.94474	0.49872
CG11505	54478	53863	39176	54976	34769	34460	56865	41649	50623	41936	0.828	15.628	15.356	-0.272	0.22923	0.25144
CG11509	851	1970	927	1456	992	410	3274	916	1301	1398	1.074	10.346	10.449	0.103	0.89315	0.48619
CG11523	7730	6895	7986	6279	6135	6682	6964	5894	7222	6419	0.889	12.818	12.648	-0.17	0.13276	0.1914
CG11526	37662	36262	43826	42178	29007	25827	38391	25776	39982	29750	0.744	15.287	14.861	-0.426	0.0259	0.11791
CG11534	3787	4334	5513	5500	3049	3709	4709	3576	4783	3761	0.786	12.224	11.877	-0.347	0.11443	0.17754
CG11537	7705	7698	11668	9634	5578	4827	9040	6245	9176	6422	0.7	13.164	12.649	-0.515	0.08204	0.15447
CG11539	659	719	610	905	525	880	690	748	723	711	0.983	9.498	9.473	-0.025	0.9046	0.48885
CG11550	3456	3445	3595	4750	3018	3713	3059	2518	3812	3077	0.807	11.896	11.587	-0.309	0.11513	0.17817
CG11555	3354	3444	1910	4083	2516	2709	2695	3985	3198	2976	0.931	11.643	11.539	-0.104	0.71117	0.43296
CG11560	3964	3708	3635	4543	1890	2155	3379	2097	3963	2380	0.601	11.952	11.217	-0.735	0.0071	0.11026
CG11562	4314	3396	2998	2600	2899	2327	3936	3036	3327	3050	0.917	11.7	11.575	-0.126	0.5961	0.39523
CG11563	8416	7156	12563	5720	5903	5693	7189	6576	8464	6340	0.749	13.047	12.63	-0.417	0.20968	0.23997
CG11576	9031	7554	11094	9533	4508	4455	6223	5142	9303	5082	0.546	13.183	12.311	-0.872	0.00236	0.10219
CG11577	13017	13039	39729	25419	11990	11174	16989	15292	22801	13861	0.608	14.477	13.759	-0.718	0.21815	0.24476
CG11583	16418	15754	12555	12849	12400	13138	15601	13601	14394	13685	0.951	13.813	13.74	-0.073	0.57671	0.39233
CG11586	5667	4213	8575	5305	2714	3905	5362	4533	5940	4128	0.695	12.536	12.011	-0.525	0.14623	0.20143
CG11590	19155	19456	19429	16260	12272	11370	17126	13766	18575	13633	0.734	14.181	13.735	-0.446	0.01577	0.11443
CG11593	12953	12560	15496	15771	9422	9224	13162	11812	14195	10905	0.768	13.793	13.413	-0.38	0.0411	0.12811
CG11596	11527	9041	13891	12026	6223	6912	9534	5098	11621	6942	0.597	13.504	12.761	-0.743	0.01435	0.11443
CG11597	2591	2526	3025	2190	1554	2032	1178	1854	2583	1655	0.641	11.335	10.692	-0.643	0.01059	0.11385
CG11601	1960	1847	3030	3227	1015	1241	2099	1081	2516	1359	0.54	11.297	10.408	-0.888	0.0379	0.12535
CG1161	9555	9952	4431	10052	6107	6713	7915	7610	8498	7086	0.834	13.053	12.791	-0.262	0.35915	0.31234
CG11619	1608	2767	3161	2006	1793	1368	1961	1959	2385	1770	0.742	11.22	10.79	-0.43	0.15638	0.20747
CG11652	29733	26232	42716	32840	18252	19875	24990	20155	32880	20818	0.633	15.005	14.346	-0.659	0.01986	0.11492
CG11655	1214	1378	1846	1179	977	1008	2078	1214	1404	1319	0.94	10.456	10.366	-0.09	0.78715	0.45725
CG11658	1336	1168	1550	1322	394	459	1231	1366	1344	862	0.642	10.392	9.752	-0.64	0.11952	0.18175
CG11660	11379	8970	11763	10841	8005	6299	9168	11376	10738	8712	0.811	13.39	13.089	-0.302	0.15127	0.20413
CG11665	19479	18278	18741	21187	13499	11628	17409	22532	19421	16267	0.838	14.245	13.99	-0.256	0.25281	0.26478
CG11679	8319	8337	14803	8240	6717	5427	8449	7537	9925	7033	0.709	13.277	12.78	-0.497	0.14914	0.20275
CG11686	1102	815	2113	2311	866	673	1961	1637	1585	1284	0.81	10.63	10.327	-0.304	0.55377	0.38416
CG11695	2881	3553	3076	4381	3706	3723	2414	2934	3473	3194	0.92	11.762	11.641	-0.121	0.56855	0.38967
CG11696	8482	7774	10605	9940	6099	7629	8053	7189	9200	7242	0.787	13.167	12.822	-0.345	0.04464	0.12931
CG11699	7258	6300	3059	6057	4836	3588	4389	4764	5669	4394	0.775	12.469	12.101	-0.367	0.22897	0.25136
CG11700	4703	4012	3116	5083	2277	1753	3380	2292	4229	2426	0.574	12.046	11.244	-0.802	0.01696	0.11443
CG11710	8416	8165	11325	7494	5022	5543	8078	5128	8850	5943	0.672	13.111	12.537	-0.575	0.03994	0.12723
CG1172	5265	5208	7061	7336	3972	4530	6243	3858	6217	4651	0.748	12.602	12.183	-0.419	0.09524	0.16375
CG11722	1180	829	1643	1298	885	986	1204	730	1238	951	0.769	10.273	9.894	-0.379	0.1928	0.22938
CG11723	4355	3945	6680	6188	3714	2803	3106	3718	5292	3335	0.63	12.37	11.704	-0.666	0.03301	0.12244
CG11727	31403	27450	41986	31177	16212	18246	27896	20387	33004	20685	0.627	15.01	14.336	-0.674	0.02245	0.11599
CG11737	5617	5098	3250	5285	3889	3960	4174	5638	4812	4415	0.917	12.233	12.108	-0.124	0.57635	0.39218
CG11739	6469	7165	7023	6736	4809	4572	7280	6627	6848	5822	0.85	12.742	12.507	-0.234	0.18539	0.22523
CG11752	5253	5140	6409	5429	4508	3861	6390	4090	5558	4712	0.848	12.44	12.202	-0.238	0.23722	0.25613
CG11753	2118	2129	1450	2513	1239	1379	2447	1224	2053	1573	0.766	11.003	10.619	-0.384	0.23921	0.2574
CG11771	23338	20257	25730	22274	15851	14966	21346	18318	22900	17620	0.769	14.483	14.105	-0.378	0.02779	0.11963
CG11777	528	1067	1137	2050	1448	1106	770	2137	1196	1365	1.142	10.223	10.415	0.192	0.70677	0.43125
CG11779	9080	8283	16514	12226	8750	8919	8960	10391	11526	9255	0.803	13.493	13.176	-0.317	0.27858	0.2789
CG11781	2792	3131	1571	2170	3516	2969	3431	3583	2416	3375	1.397	11.238	11.721	0.482	0.04175	0.12833
CG11784	13798	14868	10126	16221	10708	11197	12232	10733	13753	11218	0.816	13.748	13.453	-0.294	0.11034	0.17425
CG11788	3780	2774	6129	3393	3283	3123	2663	3550	4019	3155	0.785	11.973	11.623	-0.349	0.29679	0.28634
CG11790	12016	10208	19338	12365	8368	6105	11863	12648	13482	9746	0.723	13.719	13.251	-0.468	0.18942	0.22781
CG11791	9761	9905	8820	9016	7785	6365	6726	7807	9375	7171	0.765	13.195	12.808	-0.387	0.0029	0.10264
CG11802	4603	4551	3652	5511	4520	4385	4414	3328	4579	4162	0.909	12.161	12.023	-0.138	0.40953	0.32886
CG11807	3334	2832	8168	5391	2051	2338	2923	2950	4931	2566	0.52	12.268	11.325	-0.943	0.10344	0.16938
CG11808	4045	3597	1408	3957	2777	2962	2076	4219	3252	3009	0.925	11.667	11.555	-0.112	0.76179	0.44913
CG11811	14612	16214	14282	12890	12260	9325	12667	13154	14499	11852	0.817	13.824	13.533	-0.291	0.05267	0.13516
CG11835	8003	8303	5843	6765	2132	2717	7617	4929	7229	4349	0.602	12.82	12.086	-0.733	0.08003	0.15336
CG11836	1698	1310	2272	1948	758	1717	1621	1681	1807	1444	0.799	10.819	10.496	-0.323	0.28155	0.28023
CG11837	4575	3873	7158	5370	4358	4609	4726	4675	5244	4592	0.876	12.357	12.165	-0.192	0.39509	0.32375
CG11839	2463	1661	1778	2174	2555	2325	1600	3077	2019	2389	1.183	10.98	11.222	0.243	0.34051	0.30517
CG11842	447	354	686	716	577	399	775	533	551	571	1.037	9.105	9.157	0.052	0.86977	0.47999
CG11851	7813	7663	10429	8534	5007	6008	7586	5848	8610	6112	0.71	13.072	12.577	-0.494	0.02402	0.11642
CG11857	21703	20955	18402	22705	15560	16474	22366	19468	20941	18467	0.882	14.354	14.173	-0.181	0.21773	0.2445
CG11858	6358	4498	4376	4968	4804	4508	6258	4371	5050	4985	0.987	12.302	12.283	-0.019	0.92115	0.49294
CG11859	9122	7660	10910	7137	7612	6120	7406	6875	8707	7003	0.804	13.088	12.774	-0.314	0.10992	0.1742
CG11866	16535	18027	16351	19823	12965	15494	16612	19138	17684	16052	0.908	14.11	13.97	-0.14	0.32224	0.29763
CG11873	77513	66354	70339	76178	46176	45586	81828	56327	72596	57479	0.792	16.148	15.811	-0.337	0.13927	0.19656
CG11874	15409	11764	13853	15885	10273	8405	14541	10410	14228	10907	0.767	13.796	13.413	-0.383	0.08233	0.15463
CG11875	5435	7041	9932	9167	8963	6348	7441	6739	7894	7373	0.934	12.946	12.848	-0.098	0.67277	0.42047
CG11876	22682	27595	42869	29751	18607	19736	23512	23010	30724	21216	0.691	14.907	14.373	-0.534	0.07782	0.15198
CG11877	11779	10890	8132	10636	7169	8541	14853	8185	10359	9687	0.935	13.339	13.242	-0.097	0.73741	0.44126
CG11880	9615	9316	12114	10726	4275	5842	9512	7458	10443	6772	0.648	13.35	12.725	-0.625	0.02918	0.12005
CG11882	23946	20898	42977	29727	15320	17885	22734	26672	29387	20653	0.703	14.843	14.334	-0.509	0.16345	0.21131
CG11883	3113	2763	3775	3340	2802	2086	3696	2272	3248	2714	0.836	11.665	11.406	-0.259	0.24894	0.2627
CG11885	4221	4802	3788	4843	2715	4900	3935	3834	4414	3846	0.871	12.108	11.909	-0.199	0.3112	0.29239
CG11897	5974	4963	7135	5429	2710	2964	4051	2461	5875	3047	0.519	12.52	11.573	-0.947	0.00288	0.10264
CG11899	43376	42928	73015	49580	24312	23882	42185	41420	52225	32950	0.631	15.672	15.008	-0.664	0.06972	0.14721
CG11902	7397	4963	7986	6072	5165	3827	8212	4660	6604	5466	0.828	12.689	12.416	-0.273	0.36894	0.31587
CG11905	19668	17383	26780	18771	6197	6728	22886	13173	20650	12246	0.593	14.334	13.58	-0.754	0.10561	0.17165
CG11906	4424	6122	10184	6339	4296	4951	6046	5061	6767	5088	0.752	12.724	12.313	-0.411	0.23395	0.25413
CG11920	4820	4696	4814	4489	4718	4533	3697	3906	4705	4213	0.896	12.2	12.041	-0.159	0.1039	0.16982
CG11926	5502	5027	6125	6705	3744	4066	5805	4761	5840	4594	0.787	12.512	12.165	-0.346	0.0771	0.15144
CG11927	7129	7120	8301	9432	5996	5399	8549	5595	7996	6385	0.799	12.965	12.64	-0.324	0.12976	0.18946
CG11943	85107	75188	107315	90228	58646	60344	70357	53776	89460	60781	0.679	16.449	15.891	-0.558	0.00909	0.11214
CG11961	24801	21611	25772	31898	19532	14540	27514	18607	26021	20048	0.77	14.667	14.291	-0.376	0.13542	0.19364
CG11964	18126	14705	26681	19868	13917	11911	16884	13172	19845	13971	0.704	14.276	13.77	-0.506	0.07498	0.14995
CG11966	1046	599	1704	359	425	181	3128	1240	927	1244	1.342	9.856	10.28	0.424	0.67957	0.4224
CG11970	22819	18934	17645	19190	12769	14307	18886	13446	19647	14852	0.756	14.262	13.858	-0.404	0.03528	0.12412
CG11975	5500	5942	6603	8553	4954	5330	7440	5819	6650	5886	0.885	12.699	12.523	-0.176	0.4126	0.33025
CG11980	16477	13865	20784	17741	14143	13461	16138	12272	17217	14004	0.813	14.072	13.774	-0.298	0.09934	0.16664
CG11982	16928	14489	24523	20249	11171	10748	14087	14033	19047	12510	0.657	14.217	13.611	-0.607	0.03203	0.12212
CG11984	30135	29998	31326	33877	20623	20959	25021	21115	31334	21930	0.7	14.935	14.421	-0.515	0.00047	0.09851
CG11985	1958	1366	1577	3599	2559	2346	3143	4015	2125	3016	1.419	11.053	11.558	0.505	0.20667	0.23817
CG11986	4293	4109	6519	5221	3292	3655	3101	4495	5036	3636	0.722	12.298	11.828	-0.47	0.06858	0.14645
CG11999	9893	8605	20755	14818	6233	7867	8615	8312	13518	7757	0.574	13.723	12.921	-0.801	0.08619	0.15743
CG12001	1666	719	1040	1435	538	964	1841	1059	1215	1100	0.906	10.247	10.104	-0.143	0.75026	0.4452
CG12004	17371	16346	17935	18312	14408	10994	18143	15225	17491	14692	0.84	14.094	13.843	-0.252	0.11747	0.18001
CG12006	39952	37916	48356	43552	31130	31078	37701	36327	42444	34059	0.802	15.373	15.056	-0.318	0.02653	0.11903
CG12007	8791	7874	14905	12402	6222	6332	8770	6004	10993	6832	0.621	13.424	12.738	-0.686	0.05539	0.13755
CG12009	7160	8744	9402	4640	3684	3523	6651	5206	7487	4766	0.637	12.87	12.219	-0.652	0.07922	0.15274
CG12010	2210	3115	4033	5212	3174	2885	2145	2890	3643	2774	0.761	11.831	11.438	-0.393	0.24766	0.26188
CG12014	411	542	997	420	552	532	1017	570	592	668	1.128	9.21	9.384	0.174	0.69002	0.42581
CG12016	7888	5840	7755	8894	5574	5018	6245	4946	7594	5446	0.717	12.891	12.411	-0.48	0.02261	0.11599
CG12018	8894	8855	10728	11935	8042	7391	8845	7730	10103	8002	0.792	13.302	12.966	-0.336	0.04146	0.12833
CG12024	6157	4562	3965	4616	3286	3549	5362	5496	4825	4423	0.917	12.236	12.111	-0.126	0.6103	0.40032
CG12025	16704	17459	20952	18863	11785	11613	15773	17498	18494	14167	0.766	14.175	13.79	-0.385	0.04735	0.13157
CG12034	16899	12892	21248	16558	12247	12627	16576	15628	16899	14269	0.844	14.045	13.801	-0.244	0.24099	0.25844
CG12042	5886	7214	8581	7388	5079	5536	6725	3694	7267	5258	0.724	12.827	12.36	-0.467	0.05275	0.13516
CG12050	24548	20635	36841	30563	16880	15553	21180	18439	28147	18013	0.64	14.781	14.137	-0.644	0.03532	0.12413
CG12054	32593	26199	31214	35647	23136	19087	29496	26661	31413	24595	0.783	14.939	14.586	-0.353	0.06278	0.14271
CG12056	4782	4695	4304	7225	3990	3958	3899	3769	5251	3904	0.743	12.358	11.931	-0.428	0.09016	0.16041
CG12061	870	1	148	1028	782	1	1263	1612	512	914	1.787	8.999	9.837	0.837	0.38824	0.32236
CG12065	7471	5694	6459	8225	6170	6405	5189	4081	6963	5461	0.784	12.765	12.415	-0.35	0.09858	0.16601
CG12071	827	565	1109	1682	159	718	1324	683	1046	721	0.69	10.03	9.494	-0.536	0.37361	0.31712
CG12075	24790	25941	32568	29615	21118	15594	26804	19332	28229	20712	0.734	14.785	14.338	-0.447	0.04271	0.12866
CG12077	1274	964	2503	2064	1008	874	637	638	1701	789	0.464	10.732	9.624	-1.108	0.04677	0.13146
CG12079	20319	20025	20054	20275	18698	18479	21680	19910	20168	19692	0.976	14.3	14.265	-0.034	0.54226	0.38072
CG12081	17550	16916	16326	16882	12544	12473	15671	11488	16918	13044	0.771	14.046	13.671	-0.375	0.00627	0.10848
CG12082	59652	59569	102230	70544	39935	39625	52510	48670	72998	45185	0.619	16.156	15.464	-0.692	0.03912	0.12647
CG12084	19050	18301	28758	23317	13753	14301	20734	16789	22356	16394	0.733	14.448	14.001	-0.447	0.08398	0.15588
CG12090	17476	13771	18271	16480	10635	7991	14635	10467	16500	10932	0.663	14.01	13.416	-0.594	0.01645	0.11443
CG12091	29350	33206	35552	36555	27065	24410	29675	22797	33666	25987	0.772	15.039	14.665	-0.373	0.01302	0.11443
CG12093	5957	4859	8196	6682	3866	4116	6702	4891	6423	4894	0.762	12.649	12.257	-0.392	0.15809	0.20837
CG12096	8821	9350	9400	7521	6455	4880	6629	5614	8773	5895	0.672	13.099	12.525	-0.574	0.0029	0.10264
CG12099	35935	35702	43946	43480	28296	26540	35661	26798	39766	29324	0.737	15.279	14.84	-0.439	0.01576	0.11443
CG12104	4384	4168	3436	3590	3568	3176	4013	2972	3894	3432	0.881	11.927	11.745	-0.182	0.20207	0.23528
CG12105	797	699	1423	894	978	789	1565	1261	953	1148	1.205	9.896	10.165	0.269	0.43606	0.33899
CG12106	3281	2088	5384	2871	2757	2051	3548	2422	3406	2695	0.791	11.734	11.396	-0.338	0.39304	0.32304
CG12107	6425	7585	5344	6945	5273	3993	8131	5598	6575	5749	0.874	12.683	12.489	-0.194	0.43503	0.33866
CG12112	2790	2810	2718	2074	1047	836	2693	2270	2598	1712	0.659	11.343	10.741	-0.602	0.11903	0.1813
CG12118	3253	2851	6923	4274	3018	2625	2838	3436	4325	2979	0.689	12.079	11.541	-0.538	0.19887	0.23361
CG12121	24035	21146	23365	23612	14568	13638	22271	13747	23040	16056	0.697	14.492	13.971	-0.521	0.01851	0.11443
CG12123	3683	3773	7848	5774	3824	5305	3704	4800	5270	4408	0.837	12.363	12.106	-0.257	0.44707	0.34322
CG12125	10740	10775	8096	12575	8325	10799	7516	9376	10547	9004	0.854	13.364	13.136	-0.228	0.23308	0.25367
CG12128	4148	2612	4723	5468	2259	2660	2514	1872	4238	2326	0.549	12.049	11.184	-0.865	0.02292	0.11599
CG12129	5892	5190	4395	5917	4607	2506	4808	7746	5349	4917	0.919	12.385	12.263	-0.122	0.7167	0.43471
CG12134	1098	996	760	1203	782	426	940	1319	1014	867	0.855	9.986	9.759	-0.226	0.50508	0.36716
CG12140	23782	23456	38710	23614	15579	16618	20246	24796	27391	19310	0.705	14.741	14.237	-0.504	0.11	0.1742
CG12155	11143	9157	9980	12292	7712	7664	9683	9825	10643	8721	0.819	13.378	13.09	-0.287	0.07862	0.15241
CG12159	4323	4399	9127	6394	3942	2666	2611	2337	6061	2889	0.477	12.565	11.496	-1.069	0.03663	0.12517
CG12162	4366	3877	3292	3296	2805	2889	4089	3589	3708	3343	0.902	11.856	11.707	-0.149	0.39651	0.32422
CG12163	62833	56770	96361	65735	42290	39356	53083	42368	70425	44274	0.629	16.104	15.434	-0.67	0.03124	0.12097
CG12170	2649	2853	2447	2862	2265	2489	3052	2098	2703	2476	0.916	11.4	11.274	-0.127	0.36174	0.31332
CG12171	5455	5330	7247	7282	4878	5736	6512	5560	6328	5671	0.896	12.628	12.47	-0.158	0.34197	0.30567
CG12173	6952	4900	11511	8181	6393	3809	5262	5963	7886	5357	0.679	12.945	12.387	-0.558	0.14191	0.19839
CG12177	994	821	1402	1094	512	289	1132	1132	1078	766	0.711	10.074	9.582	-0.492	0.25574	0.26659
CG12179	10765	7710	13690	10203	7786	6967	7991	4273	10592	6755	0.638	13.371	12.722	-0.649	0.04267	0.12866
CG1218	10975	9551	14547	13433	9506	10546	10424	8640	12127	9779	0.806	13.566	13.255	-0.31	0.10298	0.16909
CG12182	4254	3745	4421	5104	2417	2722	3759	3845	4381	3186	0.727	12.097	11.637	-0.46	0.04003	0.12734
CG12184	847	1040	1734	1092	591	794	1969	643	1178	999	0.848	10.202	9.965	-0.237	0.65364	0.41419
CG12203	11338	8657	9635	11536	9121	10541	11939	10536	10292	10534	1.024	13.329	13.363	0.034	0.79649	0.46012
CG12204	3918	4298	5380	3641	2889	3635	3784	2944	4309	3313	0.769	12.073	11.694	-0.379	0.06706	0.14565
CG12206	11874	13525	15479	14371	8697	8439	10943	8611	13812	9173	0.664	13.754	13.163	-0.591	0.00296	0.10264
CG12207	19807	20445	15559	16467	11831	12254	19472	14536	18069	14523	0.804	14.141	13.826	-0.315	0.14696	0.20166
CG12213	22260	20713	28271	21277	14978	14052	20131	17356	23130	16629	0.719	14.497	14.021	-0.476	0.02591	0.11791
CG12214	8554	8452	12466	13218	7183	5817	10139	6175	10673	7328	0.687	13.382	12.839	-0.542	0.08133	0.15399
CG12219	5238	4479	5107	5490	3294	4109	4327	4273	5079	4001	0.788	12.31	11.966	-0.344	0.01557	0.11443
CG12224	388	420	1287	1130	1002	959	1258	1478	807	1174	1.456	9.656	10.197	0.542	0.21296	0.24149
CG12236	19460	22816	34446	29628	12814	12367	23967	14417	26588	15891	0.598	14.698	13.956	-0.743	0.04855	0.13211
CG12237	21346	21416	46305	30406	19005	21861	22500	17764	29868	20282	0.679	14.866	14.308	-0.558	0.16037	0.20958
CG12239	1117	504	2475	1301	221	477	1484	676	1349	714	0.53	10.398	9.481	-0.917	0.2464	0.2613
CG12241	13596	14314	20933	16476	8832	8815	13896	9354	16330	10224	0.626	13.995	13.32	-0.675	0.02515	0.11701
CG12253	4224	2857	4844	4259	1904	1588	3284	2855	4046	2408	0.595	11.982	11.233	-0.749	0.02996	0.12031
CG12259	7013	6995	8335	8945	5150	5955	8820	5311	7822	6309	0.807	12.933	12.623	-0.31	0.17523	0.21909
CG12262	45693	46011	65215	52800	37147	38565	47064	39806	52430	40646	0.775	15.678	15.311	-0.367	0.05916	0.14037
CG12263	19450	17400	17873	16762	12210	12854	20356	12362	17871	14446	0.808	14.125	13.818	-0.307	0.14681	0.20164
CG12264	11553	10674	11598	10544	9123	9584	9859	9044	11092	9402	0.848	13.437	13.199	-0.238	0.00254	0.10264
CG12267	2857	1978	4679	3412	2363	2465	3471	2243	3232	2635	0.815	11.658	11.364	-0.294	0.3819	0.32033
CG12268	5530	5493	8526	10152	6717	7629	5663	6452	7425	6615	0.891	12.858	12.692	-0.167	0.53217	0.37672
CG1227	3132	2310	1975	3641	1503	1948	2225	1030	2765	1677	0.606	11.433	10.711	-0.722	0.05644	0.13879
CG12272	10749	8702	14685	10572	5813	5161	11947	8303	11177	7806	0.698	13.448	12.93	-0.518	0.14059	0.19749
CG12279	7933	7052	18070	10044	6198	7917	9361	5989	10775	7366	0.684	13.395	12.847	-0.549	0.24314	0.25944
CG12288	7255	6460	5422	7671	7158	6966	5878	6593	6702	6649	0.992	12.71	12.699	-0.011	0.9288	0.49507
CG12290	1306	941	155	766	623	601	916	713	792	713	0.901	9.629	9.478	-0.151	0.76479	0.45
CG12299	22699	21896	26744	29212	17568	15503	21546	21894	25138	19128	0.761	14.618	14.223	-0.394	0.04131	0.12833
CG12301	7526	8342	11596	9423	6511	6094	9278	7612	9222	7374	0.8	13.171	12.848	-0.323	0.15387	0.2058
CG12304	20651	18896	34470	21577	15120	14585	21350	16271	23898	16831	0.704	14.545	14.039	-0.506	0.11902	0.1813
CG12316	9834	8222	10662	11371	6469	6245	10738	7895	10022	7837	0.782	13.291	12.936	-0.355	0.12743	0.18785
CG12320	4418	3272	7211	3806	3307	2280	3079	4500	4677	3291	0.704	12.191	11.684	-0.507	0.21107	0.24076
CG12321	19836	18133	21987	17866	14111	13046	16976	17438	19455	15393	0.791	14.248	13.91	-0.338	0.02983	0.12018
CG12325	11993	10146	14769	14335	10182	7661	10684	8885	12811	9353	0.73	13.645	13.191	-0.454	0.0349	0.12401
CG1233	7042	6604	5335	8555	3887	4326	4985	5803	6884	4750	0.69	12.749	12.214	-0.535	0.03461	0.1236
CG12333	3688	3519	3057	3010	3808	2673	2953	2555	3319	2997	0.903	11.696	11.549	-0.147	0.36665	0.31523
CG12338	1903	1343	3381	1912	1531	1055	1106	2113	2135	1451	0.68	11.06	10.503	-0.557	0.22088	0.2465
CG1234	16875	17647	17075	17524	14625	15104	15519	15972	17280	15305	0.886	14.077	13.902	-0.175	0.00115	0.10219
CG12341	1168	1519	603	1129	1054	1315	2066	604	1105	1260	1.14	10.109	10.299	0.189	0.68138	0.42297
CG12343	9060	8398	9227	9326	5372	4774	7697	8646	9003	6622	0.736	13.136	12.693	-0.443	0.04561	0.13018
CG1236	14802	17133	23960	18499	13346	11686	10898	11790	18599	11930	0.641	14.183	13.542	-0.641	0.01604	0.11443
CG12360	20856	14322	19201	19467	13528	12363	17880	15343	18461	14779	0.801	14.172	13.851	-0.321	0.09581	0.16413
CG12375	3153	2533	1958	3783	1990	1771	1695	2496	2857	1988	0.696	11.48	10.957	-0.523	0.09161	0.16106
CG12379	1182	905	957	715	987	542	594	805	940	732	0.779	9.876	9.516	-0.36	0.19004	0.22808
CG12384	25834	25923	16933	30660	23184	22498	28570	30778	24838	26257	1.057	14.6	14.68	0.08	0.69992	0.42921
CG1239	1476	1398	997	1513	1905	939	1296	2008	1346	1537	1.142	10.394	10.586	0.191	0.52101	0.37357
CG12391	38816	37225	48598	39662	32236	26490	35513	30526	41075	31191	0.759	15.326	14.929	-0.397	0.02072	0.11548
CG12393	6739	7115	9796	8974	5013	4819	6546	5683	8156	5515	0.676	12.994	12.429	-0.564	0.01909	0.1147
CG1240	109277	118287	195578	146914	95484	107072	113557	116362	142514	108119	0.759	17.121	16.722	-0.398	0.13577	0.19395
CG12400	9310	8267	7135	9258	7335	6654	6802	7762	8493	7138	0.841	13.052	12.801	-0.251	0.05567	0.13778
CG12404	7556	8816	7518	7981	4716	6046	7815	8535	7968	6778	0.851	12.96	12.727	-0.233	0.24118	0.25849
CG12413	4020	3644	5964	4766	2423	3400	1772	2161	4599	2439	0.53	12.167	11.252	-0.915	0.01292	0.11443
CG12428	3540	2698	4162	3700	3716	2509	3858	3591	3525	3418	0.97	11.784	11.739	-0.044	0.81384	0.46478
CG1246	748	578	2623	1039	602	100	1126	867	1247	674	0.54	10.285	9.396	-0.889	0.30965	0.29155
CG12481	1296	1026	1071	709	653	591	978	1013	1026	809	0.789	10.002	9.659	-0.343	0.23066	0.25211
CG12499	34131	31439	41929	40657	30097	24783	36502	30508	37039	30473	0.823	15.177	14.895	-0.282	0.10847	0.17335
CG12547	16541	14694	20943	16705	9426	8678	14234	13195	17221	11383	0.661	14.072	13.475	-0.597	0.02209	0.11599
CG12560	1133	922	989	1316	421	626	633	773	1090	613	0.563	10.09	9.26	-0.83	0.00568	0.10662
CG12567	10205	9484	15957	13632	6660	7580	7958	12127	12320	8581	0.697	13.589	13.067	-0.522	0.10215	0.16872
CG12576	19374	17004	28180	21043	14461	15332	18030	13620	21400	15361	0.718	14.385	13.907	-0.478	0.05848	0.14015
CG12581	72303	72290	59550	84554	58831	49810	72889	52109	72174	58410	0.809	16.139	15.834	-0.305	0.10757	0.17289
CG12582	26383	25577	35135	27526	14793	13450	20190	18597	28655	16757	0.585	14.807	14.032	-0.774	0.00458	0.10662
CG12592	12756	12706	13417	14379	12351	13095	12207	7272	13314	11231	0.844	13.701	13.455	-0.245	0.18458	0.22469
CG12608	12577	12453	13740	13514	9069	9585	9319	8986	13071	9240	0.707	13.674	13.174	-0.5	4e-05	0.0489
CG12643	3183	3612	906	3274	3408	3423	2314	4575	2744	3430	1.25	11.422	11.744	0.322	0.40838	0.32844
CG1265	4615	3719	8200	4865	3263	2180	3139	3556	5350	3034	0.567	12.385	11.567	-0.818	0.06475	0.14411
CG12659	1840	1825	3172	2588	1667	1461	2167	1884	2356	1794	0.762	11.202	10.809	-0.393	0.16788	0.21432
CG12702	18180	16215	24165	18762	16659	14245	17487	14218	19331	15652	0.81	14.239	13.934	-0.305	0.10046	0.16737
CG12708	7489	7340	11801	9811	6863	8716	8795	5397	9110	7443	0.817	13.153	12.862	-0.292	0.25892	0.26826
CG1271	980	598	2037	2030	951	866	1292	1084	1411	1048	0.743	10.463	10.033	-0.429	0.37516	0.3176
CG12713	1772	2198	612	1431	1488	1262	1483	1777	1503	1502	0.999	10.554	10.553	-0.001	0.99812	0.51243
CG12717	4036	3592	3758	4302	2880	2611	3569	1531	3922	2648	0.675	11.937	11.371	-0.567	0.03028	0.12031
CG12728	6354	4264	6563	6700	4380	3381	4343	5482	5970	4396	0.736	12.544	12.102	-0.441	0.07034	0.14732
CG1273	10402	9494	13664	13126	4925	3279	13528	10298	11672	8008	0.686	13.511	12.967	-0.544	0.20569	0.23754
CG12730	4167	3641	10556	5989	3495	3286	4370	4450	6089	3900	0.641	12.572	11.929	-0.643	0.22037	0.24611
CG12736	6741	7441	8464	7671	4698	4535	7518	5074	7579	5457	0.72	12.888	12.414	-0.474	0.03487	0.12401
CG12744	1991	1875	1344	2496	2008	812	1926	1803	1927	1637	0.85	10.912	10.677	-0.235	0.4584	0.34903
CG12746	3624	3065	4071	4379	2657	2940	2252	3278	3785	2782	0.735	11.886	11.442	-0.444	0.03142	0.12137
CG1275	5230	3069	3565	3339	3039	2595	3440	4503	3801	3394	0.893	11.892	11.729	-0.163	0.54564	0.38159
CG12768	579	561	606	695	658	497	892	858	610	726	1.19	9.253	9.504	0.251	0.27642	0.27761
CG12769	677	287	229	848	367	185	851	1398	510	700	1.373	8.994	9.452	0.457	0.56253	0.38724
CG12772	6329	6408	8871	8659	4643	4322	5524	7638	7567	5532	0.731	12.885	12.434	-0.452	0.09279	0.16164
CG12773	26197	25320	25368	27345	17696	16600	28844	16678	26057	19954	0.766	14.669	14.284	-0.385	0.08907	0.15959
CG12795	2987	3121	3258	4994	1839	2234	2243	3416	3590	2433	0.678	11.81	11.248	-0.561	0.09371	0.16214
CG12811	3755	1865	5577	3872	1343	1106	1686	2839	3767	1744	0.463	11.879	10.768	-1.111	0.05476	0.13677
CG12814	14333	12863	17314	18367	11523	11866	14775	14075	15719	13060	0.831	13.94	13.673	-0.267	0.12886	0.18878
CG12818	1707	1270	1097	1086	1675	1000	1267	1122	1290	1266	0.982	10.333	10.306	-0.027	0.91197	0.4906
CG12821	10866	7638	17382	12784	7492	6703	8825	10023	12167	8261	0.679	13.571	13.012	-0.559	0.12115	0.1832
CG12848	4985	4622	6129	4210	3067	2924	4437	4546	4987	3743	0.751	12.284	11.87	-0.414	0.08302	0.15492
CG12859	5974	8064	11388	7822	6233	7027	7180	7270	8312	6928	0.833	13.021	12.758	-0.263	0.27438	0.27693
CG12863	1129	873	540	841	640	909	875	493	846	729	0.863	9.724	9.511	-0.213	0.48417	0.35851
CG12877	6602	6789	6625	7841	5933	6391	5776	4929	6964	5757	0.827	12.766	12.491	-0.275	0.02952	0.12018
CG12880	47061	46749	40830	45479	20490	19305	39797	35562	45030	28789	0.639	15.459	14.813	-0.645	0.02389	0.11642
CG12883	1799	2186	2259	1933	1123	733	1203	1428	2044	1122	0.549	10.997	10.132	-0.865	0.00219	0.10219
CG12895	2469	1632	2564	3247	2242	2287	2932	1046	2478	2127	0.858	11.275	11.054	-0.221	0.51953	0.37326
CG12909	8972	8847	4514	7125	8077	5962	8532	6707	7364	7319	0.994	12.846	12.838	-0.009	0.97123	0.50474
CG1291	5303	5617	6574	6684	3001	2158	4829	4133	6044	3530	0.584	12.561	11.786	-0.776	0.01047	0.11385
CG12935	2141	1883	1560	1916	1924	1966	2212	2671	1875	2193	1.17	10.873	11.099	0.226	0.17898	0.22168
CG12942	13397	12997	16965	13218	9526	8908	12963	11733	14144	10783	0.762	13.788	13.396	-0.392	0.04557	0.13018
CG12945	8177	8416	12779	8959	7817	5497	8707	5328	9583	6837	0.713	13.226	12.739	-0.487	0.09161	0.16106
CG12947	4425	5495	6991	7600	2507	2881	4642	5140	6128	3792	0.619	12.581	11.889	-0.692	0.0523	0.13516
CG12948	23082	21378	29920	23147	14657	13828	19200	20959	24382	17161	0.704	14.574	14.067	-0.507	0.03049	0.12046
CG12964	5497	5653	5771	7773	3853	4765	3156	5301	6174	4269	0.691	12.592	12.06	-0.532	0.0377	0.12524
CG12975	4259	2588	3485	3375	3300	2450	2660	3693	3427	3026	0.883	11.743	11.563	-0.179	0.40334	0.3268
CG1299	2266	2042	2420	4936	1924	2452	2666	2353	2916	2349	0.806	11.51	11.198	-0.312	0.44601	0.34277
CG12991	7418	6932	11441	8871	5076	3372	5973	5826	8666	5062	0.584	13.081	12.305	-0.776	0.02205	0.11599
CG13001	10249	9286	10889	9606	7575	7836	8061	9917	10008	8347	0.834	13.289	13.027	-0.262	0.04105	0.12811
CG13003	1556	2174	1806	2423	927	1058	1813	3195	1990	1749	0.879	10.958	10.772	-0.186	0.67873	0.42226
CG13004	3603	2536	4937	4753	2846	1194	2828	2777	3957	2411	0.609	11.95	11.236	-0.715	0.06632	0.14548
CG13005	3000	3105	1200	2814	1977	2033	1823	2170	2530	2001	0.791	11.305	10.966	-0.338	0.28721	0.2826
CG13014	3802	4633	8287	5476	4344	3359	4838	4993	5550	4383	0.79	12.438	12.098	-0.34	0.30568	0.28948
CG13016	3529	2923	2147	3098	1867	2018	4157	2580	2924	2655	0.908	11.514	11.375	-0.139	0.66893	0.41898
CG13018	995	952	2176	1359	710	746	1267	1078	1371	950	0.693	10.421	9.892	-0.528	0.22889	0.25136
CG13023	7707	7547	15032	9012	2756	3094	9002	7022	9825	5468	0.557	13.262	12.417	-0.845	0.11119	0.17478
CG13024	3408	2572	2083	4128	1846	1521	2122	2469	3048	1989	0.653	11.574	10.958	-0.615	0.07638	0.15108
CG13025	7625	6237	4338	5935	6387	5378	5579	3633	6034	5244	0.869	12.559	12.357	-0.202	0.40885	0.32845
CG13035	2416	2449	3917	4299	1544	1029	5289	3702	3270	2891	0.884	11.675	11.497	-0.178	0.74242	0.44287
CG13044	1096	1322	1601	1685	1920	1582	647	614	1426	1191	0.835	10.478	10.218	-0.26	0.53501	0.37783
CG13053	2723	2456	3254	2837	973	1214	2594	3375	2817	2039	0.724	11.46	10.994	-0.467	0.23811	0.25679
CG13064	1241	1274	296	1024	354	881	821	411	959	617	0.643	9.905	9.269	-0.636	0.24491	0.26048
CG1307	17568	18946	29846	21793	14207	13506	18169	17660	22038	15886	0.721	14.428	13.955	-0.472	0.08547	0.15698
CG13082	10969	11444	10520	7354	3002	2601	11557	8884	10072	6511	0.646	13.298	12.669	-0.629	0.18804	0.22698
CG13088	1237	1416	2596	2024	1236	1267	2059	1617	1818	1545	0.85	10.828	10.593	-0.235	0.48089	0.35697
CG13089	7107	5288	9866	10900	4647	5386	7492	7041	8290	6142	0.741	13.017	12.584	-0.433	0.18822	0.22712
CG1309	8892	9589	11592	9608	6949	6292	10821	8006	9920	8017	0.808	13.276	12.969	-0.307	0.15079	0.20361
CG13090	12339	9398	18184	13463	6433	8386	9176	10056	13346	8513	0.638	13.704	13.055	-0.649	0.05065	0.13304
CG13096	73858	66219	70121	65167	53294	48284	60120	58082	68841	54945	0.798	16.071	15.746	-0.325	0.00564	0.10662
CG13097	11471	10589	9783	13830	7721	8483	10685	8808	11418	8924	0.782	13.479	13.124	-0.356	0.05991	0.14095
CG13101	702	808	1114	1577	617	361	472	1049	1050	625	0.595	10.036	9.287	-0.75	0.13615	0.1943
CG1311	23261	18281	19681	24913	16384	13896	19987	19018	21534	17321	0.804	14.394	14.08	-0.314	0.08705	0.15812
CG13117	1849	2355	1901	3319	1194	1911	1621	2113	2356	1710	0.726	11.202	10.74	-0.463	0.15242	0.20466
CG13123	879	1481	870	1227	1059	1293	1877	1156	1114	1346	1.208	10.122	10.395	0.273	0.36308	0.31394
CG13124	1716	550	1082	809	677	1451	1312	872	1039	1078	1.037	10.021	10.074	0.053	0.90426	0.48885
CG13126	3652	2418	2581	3397	2239	3306	2540	2991	3012	2769	0.919	11.556	11.435	-0.121	0.55038	0.38299
CG13138	637	952	1200	1118	433	448	1166	1299	977	836	0.856	9.932	9.708	-0.224	0.61084	0.4005
CG13142	2184	2135	2642	3632	1889	2119	2632	1377	2648	2005	0.757	11.371	10.969	-0.402	0.18853	0.22731
CG13144	687	737	364	598	219	544	1303	725	597	698	1.17	9.221	9.447	0.226	0.69021	0.42586
CG13151	4941	3875	6567	5015	3577	2942	3830	3614	5100	3491	0.685	12.316	11.769	-0.547	0.03358	0.12265
CG1316	27453	25800	27796	37747	23054	22541	33282	32393	29699	27818	0.937	14.858	14.764	-0.094	0.65304	0.41403
CG13163	3228	2704	1842	2199	2263	1341	1941	4183	2493	2432	0.975	11.284	11.248	-0.036	0.93154	0.49553
CG1317	21171	19680	29234	24502	14593	13283	20880	15855	23647	16153	0.683	14.529	13.98	-0.55	0.03182	0.12195
CG13175	10449	8972	8585	11227	7433	5841	8110	6596	9808	6995	0.713	13.26	12.772	-0.488	0.0121	0.11438
CG13183	277	1176	462	1125	735	358	545	1004	760	661	0.869	9.57	9.367	-0.202	0.72254	0.43649
CG13185	85197	77798	97363	82664	48255	46606	75444	63410	85755	58429	0.681	16.388	15.834	-0.554	0.01412	0.11443
CG13188	1402	1031	606	1758	792	1112	917	1659	1199	1120	0.934	10.228	10.129	-0.099	0.80859	0.46336
CG13189	3963	2788	2983	3786	1330	982	4498	1427	3380	2059	0.609	11.723	11.008	-0.715	0.17916	0.22177
CG1319	3093	4244	2733	4037	3095	2413	3487	4945	3527	3485	0.988	11.784	11.767	-0.017	0.95048	0.50034
CG13192	2530	2509	3790	4122	1746	2417	4190	2167	3238	2630	0.812	11.661	11.361	-0.3	0.40758	0.32821
CG13197	2511	2111	1838	3040	1402	1571	1409	1755	2375	1535	0.646	11.213	10.584	-0.63	0.0221	0.11599
CG13204	14669	11272	13906	15572	11357	9722	15061	11611	13855	11937	0.862	13.758	13.543	-0.215	0.23559	0.25527
CG13220	19335	18925	17880	21198	18344	19618	18474	20501	19334	19234	0.995	14.239	14.231	-0.007	0.9112	0.4904
CG13247	1501	1927	1014	819	1197	718	1554	1123	1315	1148	0.873	10.361	10.165	-0.196	0.6007	0.39648
CG13252	8228	7064	12877	11137	5699	4862	9434	4759	9826	6188	0.63	13.262	12.595	-0.667	0.07975	0.15318
CG13255	1063	650	1776	2103	463	233	608	1014	1398	579	0.414	10.449	9.178	-1.271	0.06839	0.14645
CG13272	1213	411	553	1075	1328	557	565	1103	813	888	1.093	9.667	9.795	0.128	0.7933	0.45918
CG13284	701	556	984	1419	198	296	599	1036	915	532	0.582	9.838	9.056	-0.782	0.20236	0.23551
CG13295	3106	1802	3322	1700	1366	1542	2092	1522	2482	1630	0.657	11.278	10.671	-0.607	0.10948	0.17416
CG13298	10649	8924	9796	14389	8548	7506	12509	12272	10939	10209	0.933	13.417	13.318	-0.1	0.69173	0.42635
CG13300	27022	26303	35202	28539	15594	17532	28213	22348	29266	20922	0.715	14.837	14.353	-0.484	0.05304	0.13531
CG13319	4898	4200	4556	5041	4366	4279	4273	3232	4674	4038	0.864	12.19	11.979	-0.211	0.10076	0.16762
CG13322	5871	5674	4539	4647	3936	3762	4402	5994	5183	4523	0.873	12.339	12.143	-0.196	0.32389	0.29846
CG13339	711	745	379	504	1152	744	720	1313	585	982	1.68	9.192	9.94	0.748	0.0599	0.14095
CG13344	3350	3953	3902	4048	3606	2427	3698	2511	3813	3061	0.803	11.897	11.58	-0.317	0.09277	0.16164
CG13349	40739	37013	35450	38523	26633	28898	34366	39948	37931	32461	0.856	15.211	14.986	-0.225	0.13649	0.19441
CG13364	29893	29407	24352	23765	30251	29580	29818	27419	26854	29267	1.09	14.713	14.837	0.124	0.21495	0.2431
CG13365	3148	3147	2428	1377	3149	3545	2658	3089	2525	3110	1.232	11.302	11.603	0.301	0.24704	0.26168
CG13366	33510	28996	34292	34927	23264	24406	35608	27762	32931	27760	0.843	15.007	14.761	-0.246	0.14542	0.20107
CG13367	9531	11035	5037	10257	8959	7574	9922	8429	8965	8721	0.973	13.13	13.09	-0.04	0.87014	0.47999
CG13369	2455	3907	3546	3015	1995	1902	2517	2431	3231	2211	0.684	11.658	11.111	-0.547	0.02756	0.11939
CG13373	3931	3231	3013	3143	3009	2703	2928	3458	3329	3024	0.908	11.701	11.562	-0.139	0.28408	0.28172
CG13377	22588	23088	40646	24681	12528	13167	19604	18567	27750	15967	0.575	14.76	13.963	-0.797	0.04568	0.13018
CG13384	6922	7060	9430	8848	6229	4594	8013	4996	8065	5958	0.739	12.977	12.541	-0.437	0.07846	0.15237
CG13390	2719	3450	4336	3064	2819	2185	2987	3092	3392	2771	0.817	11.728	11.436	-0.292	0.17401	0.21808
CG13392	797	1016	570	804	671	1731	578	1247	796	1057	1.327	9.637	10.046	0.408	0.39454	0.32348
CG13397	1765	2317	1658	1414	985	1463	1263	1986	1789	1424	0.796	10.805	10.476	-0.329	0.24769	0.26188
CG13398	2456	2544	1766	2912	2638	1829	2044	2947	2419	2365	0.977	11.24	11.207	-0.033	0.88113	0.48304
CG13430	1214	1470	2420	1779	1366	924	1600	1230	1721	1280	0.744	10.749	10.322	-0.427	0.18689	0.22631
CG1344	17352	15295	20594	17571	11395	10785	13186	10813	17703	11545	0.652	14.112	13.495	-0.617	0.00243	0.10244
CG13457	695	581	1725	1539	362	400	585	945	1135	573	0.505	10.149	9.163	-0.986	0.12923	0.18899
CG1347	17809	15288	25379	21217	11246	10352	19547	14495	19923	13910	0.698	14.282	13.764	-0.518	0.09337	0.16192
CG13472	17060	16094	14363	14828	11059	11508	16780	10515	15586	12466	0.8	13.928	13.606	-0.322	0.09507	0.16355
CG13484	2054	2286	495	2021	1888	1727	1926	2089	1714	1907	1.113	10.743	10.897	0.154	0.65946	0.4162
CG13506	21668	20685	25370	24085	11958	12507	17132	12654	22952	13563	0.591	14.486	13.727	-0.759	0.00113	0.10219
CG13516	2821	2062	1419	2064	2077	1620	926	810	2091	1358	0.649	11.03	10.407	-0.623	0.12711	0.18758
CG13531	9062	10220	14672	10133	6236	7108	9433	8621	11022	7850	0.712	13.428	12.938	-0.49	0.06972	0.14721
CG1354	68347	68788	90594	80672	52463	50105	59873	60838	77100	55820	0.724	16.234	15.768	-0.466	0.01177	0.11385
CG13551	14383	13708	19931	20257	11491	10895	15562	14481	17070	13107	0.768	14.059	13.678	-0.381	0.10638	0.17211
CG13562	964	1220	838	907	955	612	1137	260	982	741	0.754	9.94	9.533	-0.407	0.29574	0.28616
CG13567	3450	3443	2754	3078	3145	2288	2215	5347	3182	3249	1.021	11.635	11.666	0.03	0.93129	0.49548
CG13568	937	781	667	1608	520	550	761	897	998	682	0.683	9.963	9.414	-0.549	0.21681	0.24394
CG13585	3865	3577	1342	3839	3068	1996	2928	3400	3156	2848	0.902	11.624	11.476	-0.148	0.66581	0.41801
CG13587	593	442	862	628	98	567	1776	1042	631	871	1.38	9.302	9.766	0.464	0.53967	0.37985
CG13599	2351	2579	2596	3613	2544	2501	2630	2460	2785	2534	0.91	11.443	11.307	-0.136	0.41125	0.32966
CG1360	1436	1274	2486	1316	1171	1456	1231	1675	1628	1383	0.85	10.669	10.434	-0.235	0.45946	0.34926
CG13601	3488	3886	4383	4563	4228	2884	4024	3742	4080	3720	0.912	11.994	11.861	-0.133	0.38356	0.32102
CG13603	3702	5226	5598	7229	4366	4067	5941	5216	5439	4897	0.9	12.409	12.258	-0.151	0.54285	0.38084
CG13604	11687	11151	13594	14908	10781	10474	13386	10318	12835	11240	0.876	13.648	13.456	-0.191	0.20714	0.23844
CG13605	8508	8732	9483	7888	7299	6162	8212	7310	8653	7246	0.837	13.079	12.823	-0.256	0.03872	0.12601
CG13623	1543	1428	1446	1129	341	1166	508	1811	1387	956	0.69	10.437	9.901	-0.536	0.26197	0.27013
CG13624	5425	5500	5968	8308	4951	5436	3817	4898	6300	4775	0.758	12.621	12.221	-0.4	0.09192	0.16122
CG13625	4852	5490	4573	5240	3966	4510	4618	5441	5039	4634	0.92	12.299	12.178	-0.121	0.31096	0.29229
CG13627	1441	1167	1740	2068	1539	1060	1078	2243	1604	1480	0.923	10.648	10.531	-0.116	0.72627	0.43795
CG13630	17300	19745	20316	18579	11602	16595	16649	17507	18985	15588	0.821	14.213	13.928	-0.284	0.06436	0.14398
CG13650	1055	730	525	1128	802	259	819	808	859	672	0.782	9.747	9.393	-0.354	0.37894	0.31887
CG13663	4676	3450	4184	2552	1738	1735	2768	2870	3715	2278	0.613	11.859	11.153	-0.706	0.04212	0.12852
CG13671	6200	4670	9015	7782	3886	2604	3966	3840	6917	3574	0.517	12.756	11.803	-0.953	0.01549	0.11443
CG13676	74491	71971	79138	92916	48064	41485	65807	56964	79629	53080	0.667	16.281	15.696	-0.585	0.00941	0.11217
CG1368	901	773	1859	831	908	579	1325	1166	1091	994	0.911	10.091	9.958	-0.134	0.76189	0.44916
CG13689	1927	2394	3675	1976	1982	1064	965	1916	2493	1482	0.594	11.284	10.533	-0.751	0.08436	0.15623
CG13690	4311	2913	4507	3673	3817	3508	2908	4002	3851	3559	0.924	11.911	11.797	-0.114	0.52389	0.37403
CG13692	486	511	726	662	842	203	1580	1061	596	921	1.545	9.22	9.847	0.627	0.30708	0.29036
CG13698	17382	15702	16501	16819	11303	10888	13983	13143	16601	12329	0.743	14.019	13.59	-0.429	0.00196	0.10219
CG13699	792	724	853	1263	212	551	855	821	908	610	0.672	9.827	9.252	-0.574	0.17183	0.2167
CG1371	53611	53525	71101	57720	36974	35033	54737	50901	58989	44411	0.753	15.848	15.439	-0.41	0.0645	0.14401
CG13737	1055	679	279	610	1901	1518	1108	1020	656	1387	2.115	9.357	10.438	1.081	0.02976	0.12018
CG13742	2959	3731	3985	3897	1569	2313	2159	1215	3643	1814	0.498	11.831	10.825	-1.006	0.00187	0.10219
CG13751	8161	9432	23031	11151	9488	10040	8095	8512	12944	9034	0.698	13.66	13.141	-0.519	0.29991	0.28747
CG13760	1809	2307	3775	2286	1778	1597	3578	1744	2544	2174	0.855	11.313	11.086	-0.227	0.58072	0.39357
CG13766	1494	1248	1133	1298	961	1003	1920	1859	1293	1435	1.11	10.337	10.487	0.15	0.6215	0.40409
CG13773	3342	3582	2640	3069	2591	2516	1886	2334	3158	2332	0.738	11.625	11.187	-0.438	0.0181	0.11443
CG13775	801	945	1285	934	1248	751	386	870	991	813	0.821	9.953	9.668	-0.285	0.4202	0.33291
CG13779	13792	14291	31571	21206	18422	13755	15320	14965	20215	15616	0.772	14.303	13.931	-0.372	0.32214	0.2976
CG13784	9644	7116	12047	7917	4542	4409	7835	6110	9181	5724	0.623	13.164	12.483	-0.682	0.04339	0.12866
CG13800	18332	16188	24265	21739	9723	8190	18747	12473	20131	12283	0.61	14.297	13.584	-0.713	0.03698	0.12524
CG13807	2164	2132	2826	2139	1592	1877	3244	1577	2316	2072	0.895	11.177	11.017	-0.16	0.5934	0.39434
CG13827	1647	1786	1569	2484	2418	1975	1680	2664	1872	2184	1.167	10.87	11.093	0.223	0.34318	0.30614
CG13830	752	222	864	801	569	228	645	802	660	561	0.851	9.365	9.133	-0.233	0.62536	0.4054
CG13850	8810	7494	8132	7613	6279	4361	8335	6453	8012	6357	0.793	12.968	12.634	-0.334	0.10437	0.1704
CG13865	8394	7785	10939	7620	5706	5028	9353	5664	8684	6438	0.741	13.084	12.652	-0.432	0.12228	0.18387
CG13868	213	1063	290	474	526	294	487	870	510	544	1.067	8.994	9.087	0.093	0.88531	0.48429
CG13875	3002	2539	2124	1940	985	676	1863	1812	2401	1334	0.556	11.229	10.382	-0.848	0.03088	0.12066
CG13876	1024	1410	392	1183	1935	1485	2093	1507	1002	1755	1.751	9.969	10.777	0.808	0.03024	0.12031
CG13887	13659	8598	8503	9933	8365	8304	12844	11248	10173	10190	1.002	13.313	13.315	0.002	0.9922	0.51072
CG13889	1226	632	1950	1859	628	149	1191	824	1417	698	0.493	10.468	9.447	-1.021	0.10463	0.17075
CG13890	2684	3673	2509	2880	2214	2484	2570	2838	2937	2526	0.86	11.52	11.303	-0.217	0.20313	0.23611
CG13891	1476	1320	1416	1054	457	685	1616	1386	1317	1036	0.787	10.363	10.017	-0.346	0.37311	0.31701
CG13893	1576	1709	1905	2783	1777	932	900	2324	1993	1483	0.744	10.961	10.534	-0.427	0.29038	0.28387
CG13894	1504	1551	2657	1633	2142	1790	1352	2663	1836	1987	1.082	10.843	10.956	0.113	0.71375	0.4336
CG13895	4917	5891	8155	7710	3794	4965	4232	5438	6668	4607	0.691	12.703	12.17	-0.533	0.05069	0.13304
CG13896	4174	3030	4950	3136	2571	1634	2550	2565	3823	2330	0.609	11.9	11.186	-0.714	0.02669	0.11903
CG13897	7201	6447	15206	10906	6150	4801	9362	7415	9940	6932	0.697	13.279	12.759	-0.52	0.22598	0.24969
CG13900	223919	213792	370044	269469	152150	141758	197111	183957	269306	168744	0.627	18.039	17.364	-0.674	0.03822	0.12554
CG13901	8306	7266	11623	9857	5539	7809	7778	6147	9263	6818	0.736	13.177	12.735	-0.442	0.07008	0.14726
CG13902	3765	3556	5810	3911	2648	3036	4905	3596	4260	3547	0.832	12.057	11.792	-0.265	0.35813	0.31202
CG13917	68665	67373	95099	75784	46054	48850	65987	55297	76730	54047	0.704	16.228	15.722	-0.506	0.02676	0.11903
CG13921	34526	37805	53776	40641	25834	24759	39202	26418	41687	29053	0.697	15.347	14.826	-0.521	0.05852	0.14015
CG13924	719	574	724	550	456	109	1529	588	642	671	1.045	9.326	9.389	0.063	0.92848	0.49506
CG13926	2379	1750	1160	3076	2240	2038	3286	2263	2091	2457	1.175	11.03	11.263	0.232	0.49097	0.36098
CG13928	2299	1962	3758	2196	1203	839	2123	910	2554	1269	0.497	11.318	10.309	-1.009	0.04337	0.12866
CG13933	6210	6924	6396	5482	4993	4974	6564	5032	6253	5391	0.862	12.61	12.396	-0.214	0.1301	0.18965
CG13954	729	585	1027	748	1330	719	1563	681	772	1073	1.39	9.593	10.068	0.475	0.25498	0.26602
CG13957	5610	5000	4664	4752	3862	3356	4086	6625	5006	4482	0.895	12.29	12.13	-0.16	0.51677	0.3719
CG1399	52487	47664	64057	56571	34114	27926	47525	37307	55195	36718	0.665	15.752	15.164	-0.588	0.01376	0.11443
CG13992	2354	2327	1283	1734	641	1055	3860	1634	1925	1798	0.934	10.91	10.812	-0.098	0.87317	0.48091
CG13993	10091	9266	7740	10026	6892	6921	10057	10165	9281	8509	0.917	13.18	13.055	-0.125	0.49946	0.36488
CG13994	2307	2877	652	3288	3089	2597	2308	3373	2281	2842	1.246	11.155	11.473	0.317	0.40529	0.32711
CG14005	2102	3144	2503	4144	2832	2384	1920	2129	2973	2316	0.779	11.538	11.177	-0.36	0.22567	0.24953
CG14040	2951	2237	2608	2296	1821	1880	2657	2225	2523	2146	0.85	11.301	11.067	-0.234	0.18631	0.22592
CG14043	8158	6647	10954	9748	6272	5973	8330	5318	8877	6473	0.729	13.116	12.66	-0.456	0.07984	0.15329
CG14050	1092	844	1302	2345	603	302	966	181	1396	513	0.368	10.447	9.003	-1.444	0.05605	0.13823
CG14057	1245	1353	1423	1707	1086	1116	1330	1453	1432	1246	0.87	10.484	10.284	-0.2	0.20957	0.23997
CG1407	12529	12273	12908	13226	9883	9576	12267	8652	12734	10095	0.793	13.636	13.301	-0.335	0.01626	0.11443
CG14073	19008	16637	17740	18861	11753	9693	17437	14796	18061	13420	0.743	14.141	13.712	-0.429	0.04088	0.1281
CG14074	1325	674	415	964	1050	1057	1317	1141	845	1141	1.351	9.722	10.156	0.434	0.19861	0.23346
CG14100	3260	2915	2301	3800	2576	2545	2531	3259	3069	2728	0.889	11.584	11.414	-0.17	0.38083	0.31981
CG14102	1383	2078	2473	2340	1381	1262	1907	900	2068	1363	0.659	11.014	10.412	-0.602	0.06957	0.14721
CG14103	17604	15679	19590	16234	11318	9828	13373	12536	17277	11764	0.681	14.077	13.522	-0.554	0.00319	0.10264
CG14104	818	702	841	381	839	594	552	982	685	742	1.083	9.42	9.535	0.114	0.7137	0.4336
CG14117	2182	1176	2193	2325	1249	1192	2271	2108	1969	1705	0.866	10.943	10.736	-0.207	0.52185	0.37379
CG14130	750	138	205	1003	890	898	766	788	524	835	1.594	9.033	9.706	0.673	0.19446	0.23074
CG14132	3334	2181	4599	3470	1597	874	3261	3712	3396	2361	0.695	11.73	11.205	-0.525	0.26122	0.26962
CG14135	1836	1926	2627	2363	1261	1507	1766	1278	2188	1453	0.664	11.096	10.505	-0.591	0.01581	0.11443
CG1416	42575	41782	50006	47926	32539	31918	38791	32858	45572	34027	0.747	15.476	15.054	-0.421	0.00414	0.10662
CG14174	2848	2700	4715	3441	2451	2478	3020	2861	3426	2703	0.789	11.742	11.4	-0.342	0.18246	0.22367
CG14177	1351	529	2589	973	489	834	866	261	1360	613	0.45	10.41	9.259	-1.151	0.15958	0.20935
CG1418	5225	5587	5284	5445	2627	3420	4704	6258	5385	4252	0.79	12.395	12.054	-0.341	0.20539	0.23754
CG14180	1077	669	428	841	269	696	2188	668	754	955	1.268	9.558	9.9	0.342	0.6655	0.41791
CG14182	3243	3288	4171	3159	3980	2983	3462	3051	3465	3369	0.972	11.759	11.718	-0.041	0.7804	0.45495
CG14184	2804	2837	2140	3951	2674	1996	3837	2855	2933	2840	0.968	11.518	11.472	-0.046	0.86795	0.47958
CG14194	20031	21304	17094	18927	14556	15120	18865	17266	19339	16452	0.851	14.239	14.006	-0.233	0.07386	0.14886
CG14200	60691	54839	71201	59925	41216	36437	57463	34303	61664	42355	0.687	15.912	15.37	-0.542	0.0216	0.11599
CG14207	18207	21398	19654	21645	15683	17184	19154	18589	20226	17653	0.873	14.304	14.108	-0.196	0.0611	0.14152
CG14210	5126	6843	1996	5410	7945	7588	7155	7724	4844	7603	1.57	12.242	12.892	0.65	0.03713	0.12524
CG14215	62319	58501	84734	68729	52085	44739	62335	45518	68570	51169	0.746	16.065	15.643	-0.422	0.04914	0.13241
CG14220	8473	7623	10110	9763	6745	5698	6956	6283	8992	6420	0.714	13.134	12.648	-0.486	0.00699	0.1098
CG14221	1267	1076	1410	2665	610	708	1389	1924	1605	1158	0.722	10.648	10.177	-0.471	0.38262	0.32077
CG14222	6387	6080	7573	7113	3858	4434	7759	7032	6788	5771	0.85	12.729	12.495	-0.234	0.35524	0.31085
CG14223	13979	13700	19408	19650	11012	11186	15737	13400	16684	12834	0.769	14.026	13.648	-0.379	0.10031	0.16731
CG14229	3297	4793	1842	4106	3019	3036	2889	2813	3509	2939	0.838	11.777	11.521	-0.256	0.40512	0.32711
CG14230	12019	10916	12106	11028	8920	9484	10362	7051	11517	8954	0.777	13.491	13.128	-0.363	0.01569	0.11443
CG14231	6476	6122	4844	7906	5227	5135	5140	5028	6337	5132	0.81	12.63	12.325	-0.304	0.10482	0.17086
CG14232	7307	7100	7857	7751	5255	5058	6688	8149	7504	6288	0.838	12.873	12.618	-0.255	0.15185	0.20431
CG14252	968	1183	2435	1153	1173	509	1040	997	1435	930	0.648	10.486	9.86	-0.626	0.21768	0.24449
CG14257	10941	10934	11016	9105	5107	3995	7959	8484	10499	6386	0.608	13.358	12.641	-0.717	0.01325	0.11443
CG1427	7745	7242	8024	8293	7330	5788	6561	8410	7826	7022	0.897	12.934	12.778	-0.156	0.23094	0.25214
CG14270	4488	3701	6898	4569	4109	3065	4084	5067	4914	4081	0.831	12.263	11.995	-0.268	0.33901	0.30479
CG14285	627	416	749	914	718	373	1233	1262	677	897	1.325	9.402	9.808	0.406	0.39282	0.32293
CG14286	2456	1785	3100	3439	2239	1640	2622	3484	2695	2496	0.926	11.396	11.286	-0.11	0.72201	0.4364
CG14290	2737	2165	218	1984	1095	1154	860	1986	1776	1274	0.717	10.794	10.315	-0.48	0.43195	0.33755
CG14291	18932	17243	18220	19584	12370	12386	14057	13821	18495	13159	0.711	14.175	13.684	-0.491	0.00022	0.07841
CG14299	36850	35987	37518	37055	26466	20531	30358	33216	36853	27643	0.75	15.169	14.755	-0.415	0.01575	0.11443
CG14301	5367	4037	5723	5391	5902	5421	4794	5975	5129	5523	1.077	12.325	12.431	0.107	0.42685	0.33557
CG14304	1115	349	447	1426	264	297	182	1326	834	517	0.62	9.704	9.015	-0.689	0.43136	0.33737
CG14314	2100	2503	3165	1247	3536	1974	4300	3308	2254	3279	1.455	11.138	11.679	0.541	0.15388	0.2058
CG14322	10312	7082	5378	6291	6445	4896	6665	4432	7266	5609	0.772	12.827	12.454	-0.373	0.21971	0.24561
CG1434	4984	4950	8892	4480	3381	2521	3487	4145	5827	3384	0.581	12.508	11.724	-0.784	0.06457	0.14401
CG14341	2506	2027	5672	2740	2099	1514	3346	2585	3236	2386	0.737	11.66	11.22	-0.44	0.38699	0.32205
CG14352	2790	2250	3404	1988	1308	1431	1813	1964	2608	1629	0.625	11.349	10.67	-0.679	0.03119	0.12094
CG14353	4802	4374	6119	5888	4441	4181	4711	4746	5296	4520	0.854	12.371	12.142	-0.228	0.12891	0.18878
CG14372	10691	9283	12053	11431	4104	3795	8234	6363	10865	5624	0.518	13.407	12.457	-0.95	0.00473	0.10662
CG14394	571	718	201	995	545	1071	799	1223	621	909	1.463	9.279	9.829	0.549	0.24432	0.26008
CG14395	831	1049	917	1154	690	228	795	626	988	585	0.592	9.948	9.192	-0.756	0.03035	0.12031
CG1440	11097	9600	20983	13624	7717	7167	9558	7832	13826	8068	0.584	13.755	12.978	-0.777	0.06701	0.14565
CG14407	4287	4028	3212	4835	4229	3991	4809	4628	4090	4414	1.079	11.998	12.108	0.11	0.43296	0.33791
CG14408	2748	2224	2649	3328	2197	2564	1979	1638	2737	2095	0.765	11.418	11.032	-0.386	0.075	0.14995
CG14411	28029	24189	32043	25172	19719	17935	25688	20133	27358	20869	0.763	14.74	14.349	-0.391	0.03705	0.12524
CG14414	2257	2258	2917	3092	2584	2644	2666	2377	2631	2568	0.976	11.361	11.326	-0.035	0.79004	0.45802
CG14434	12585	13371	21375	17619	11047	10908	10386	13252	16238	11399	0.702	13.987	13.477	-0.51	0.06393	0.14381
CG14435	3185	3783	4414	3524	2135	1859	4734	2708	3727	2859	0.767	11.864	11.481	-0.382	0.26118	0.26962
CG14438	66953	65164	75515	71326	48434	45913	67387	48324	69740	52515	0.753	16.09	15.68	-0.409	0.02034	0.1152
CG14439	21012	16926	25010	24886	9913	8801	17719	16459	21958	13223	0.602	14.422	13.691	-0.732	0.02565	0.11745
CG1444	644	711	485	255	476	433	442	772	524	531	1.013	9.033	9.052	0.019	0.95876	0.50189
CG14440	9334	8312	7446	8291	7379	7570	6802	7156	8346	7227	0.866	13.027	12.819	-0.208	0.03728	0.12524
CG14441	9836	8545	10838	10730	4545	4393	7397	5018	9987	5338	0.534	13.286	12.382	-0.904	0.00184	0.10219
CG14442	39695	38353	68776	50593	28955	29203	37547	25339	49354	30261	0.613	15.591	14.885	-0.706	0.04354	0.12873
CG14446	15434	14680	22417	15338	9531	11357	16481	11161	16967	12133	0.715	14.05	13.567	-0.484	0.08701	0.15812
CG14450	1265	1326	1588	2686	1215	1439	1630	2057	1716	1585	0.924	10.745	10.631	-0.115	0.73935	0.44165
CG14463	1915	1722	2052	1789	1761	1532	1251	2135	1869	1669	0.893	10.868	10.705	-0.163	0.35717	0.31172
CG14464	6214	4914	2729	5820	3243	3151	3506	5473	4919	3843	0.781	12.264	11.908	-0.356	0.30189	0.28816
CG14471	23470	22889	19779	19834	10687	13096	22474	17998	21493	16064	0.747	14.392	13.972	-0.42	0.10061	0.16754
CG14476	201709	192711	229646	221662	138516	125497	186858	156512	211432	151846	0.718	17.69	17.212	-0.478	0.00931	0.11214
CG14478	18067	21182	22114	24291	16014	15460	22779	22288	21413	19135	0.894	14.386	14.224	-0.162	0.37048	0.31618
CG14480	9691	7232	16920	12428	7824	6864	8468	8417	11568	7893	0.682	13.498	12.946	-0.551	0.13208	0.19091
CG14482	3195	3051	2886	1498	2116	2348	3334	2873	2658	2668	1.004	11.376	11.381	0.006	0.98353	0.50826
CG14483	4908	6562	6999	6727	4896	5485	6658	7402	6299	6110	0.97	12.621	12.577	-0.044	0.80601	0.46274
CG14505	1100	1222	1565	896	636	350	986	1015	1196	747	0.625	10.224	9.545	-0.679	0.07757	0.1517
CG14511	1587	1683	749	260	1061	652	1083	1036	1070	958	0.895	10.063	9.904	-0.159	0.76431	0.44979
CG14512	1260	879	44	89	569	843	540	1828	568	945	1.664	9.15	9.884	0.734	0.40994	0.32909
CG14543	6977	5748	10901	6420	4481	5812	4921	5315	7512	5132	0.683	12.875	12.325	-0.549	0.09289	0.16169
CG14544	4832	3984	5215	4135	4254	3777	4496	3840	4541	4092	0.901	12.149	11.998	-0.15	0.23095	0.25214
CG14550	4931	5631	7289	8160	5627	4472	6067	4327	6503	5123	0.788	12.667	12.323	-0.344	0.15825	0.20842
CG14561	3060	4578	5009	4983	3532	3901	4000	3734	4408	3792	0.86	12.106	11.889	-0.217	0.23919	0.2574
CG14562	21609	23754	19599	24370	16247	15443	25118	17408	22333	18554	0.831	14.447	14.179	-0.267	0.17778	0.22096
CG14572	652	581	409	934	924	1095	713	1316	644	1012	1.571	9.331	9.983	0.652	0.07153	0.14803
CG1458	14711	13049	14856	16000	13192	10681	12591	13726	14654	12547	0.856	13.839	13.615	-0.224	0.05785	0.13977
CG14590	2770	1904	3485	2128	1419	937	2652	1506	2572	1628	0.633	11.329	10.669	-0.659	0.11294	0.17661
CG14598	1048	802	2013	794	1289	886	2245	1456	1164	1469	1.262	10.185	10.521	0.336	0.48083	0.35696
CG14605	1573	1073	1086	227	295	336	1496	1369	990	874	0.883	9.951	9.771	-0.18	0.79551	0.45992
CG14608	1143	632	1781	909	464	303	666	986	1116	605	0.542	10.124	9.241	-0.883	0.12403	0.18515
CG14609	748	561	1103	1056	577	399	1711	776	867	866	0.999	9.76	9.758	-0.002	0.99732	0.51213
CG1461	330	224	1137	759	318	630	708	1503	612	790	1.289	9.258	9.625	0.367	0.60848	0.39938
CG14613	6249	6475	5704	5929	4812	3178	4633	4608	6089	4308	0.707	12.572	12.073	-0.499	0.00518	0.10662
CG14614	30713	28804	43972	37215	25454	24237	34197	27214	35176	27776	0.79	15.102	14.762	-0.341	0.12097	0.18304
CG14615	1426	1097	1351	1607	761	363	894	1261	1370	819	0.598	10.42	9.678	-0.742	0.04169	0.12833
CG14618	3537	2381	5594	4069	3099	2068	2983	3281	3895	2858	0.734	11.927	11.481	-0.447	0.19945	0.23394
CG14619	15321	13012	13861	19269	10761	9135	14632	11020	15366	11387	0.741	13.907	13.475	-0.432	0.0699	0.14721
CG14621	4153	4888	4200	3680	4462	3177	4210	1812	4230	3415	0.807	12.047	11.738	-0.309	0.25754	0.26767
CG14629	3130	2915	2102	3445	440	579	1276	2069	2898	1091	0.376	11.501	10.091	-1.41	0.00859	0.11179
CG1463	6191	6035	8602	6542	4109	4134	3818	3436	6842	3874	0.566	12.74	11.92	-0.821	0.00299	0.10264
CG14630	509	957	1973	661	870	922	634	337	1025	691	0.674	10.002	9.432	-0.569	0.38325	0.32102
CG14641	29842	28182	23211	32471	27435	20909	29099	22054	28426	24874	0.875	14.795	14.602	-0.193	0.25076	0.26367
CG14646	6479	6578	7753	6349	3190	3815	6294	5439	6790	4684	0.69	12.729	12.194	-0.535	0.03662	0.12517
CG14647	11275	8886	13508	11029	9555	8508	12934	8988	11174	9996	0.895	13.448	13.287	-0.161	0.42528	0.33491
CG14650	17557	15748	14704	21141	16582	12220	18289	14967	17287	15515	0.897	14.077	13.921	-0.156	0.39001	0.3226
CG14657	20461	19105	26977	23988	14297	12694	20537	16074	22633	15900	0.703	14.466	13.957	-0.509	0.03357	0.12265
CG14667	4155	2697	4537	5264	2460	2703	3623	4807	4163	3398	0.816	12.024	11.731	-0.293	0.35202	0.30977
CG14668	1987	1268	561	1636	1192	647	2042	1347	1363	1307	0.959	10.412	10.352	-0.061	0.89769	0.48758
CG14671	2820	2376	2687	2609	1403	1480	2063	3165	2623	2028	0.773	11.357	10.986	-0.371	0.20348	0.23637
CG14683	16010	14404	15875	14296	12284	10056	13929	10352	15146	11655	0.77	13.887	13.509	-0.378	0.01383	0.11443
CG14696	4907	4217	4336	7674	4104	3605	3386	3452	5283	3637	0.688	12.367	11.829	-0.539	0.09361	0.16214
CG14701	636	753	690	974	326	861	514	378	763	520	0.681	9.576	9.022	-0.554	0.13607	0.19423
CG14710	2197	1856	4052	3164	1680	1935	1872	2065	2817	1888	0.67	11.46	10.883	-0.578	0.11381	0.17718
CG14711	6045	5561	8293	7564	3771	4014	5087	4945	6866	4454	0.649	12.745	12.121	-0.624	0.01534	0.11443
CG14712	11725	12580	13165	14164	12268	8276	15676	10938	12908	11790	0.913	13.656	13.525	-0.131	0.516	0.37164
CG14715	6267	5836	9023	6435	4853	4418	5293	4602	6890	4791	0.695	12.75	12.226	-0.524	0.0307	0.12056
CG14721	2365	2810	4063	3824	2091	2433	2229	1838	3265	2148	0.658	11.673	11.069	-0.604	0.0386	0.12584
CG14722	12726	9319	12085	13520	9343	7415	9142	8397	11912	8574	0.72	13.54	13.066	-0.474	0.01643	0.11443
CG14741	3020	2759	3864	3314	2105	2268	5923	4651	3239	3737	1.154	11.661	11.868	0.206	0.62342	0.4047
CG14749	10997	11014	14005	12908	7450	9292	9128	9403	12231	8818	0.721	13.578	13.106	-0.472	0.0079	0.1116
CG14764	9992	7665	10421	7919	5223	6681	10242	6736	8999	7221	0.802	13.136	12.818	-0.318	0.21342	0.24186
CG14767	29436	28739	42674	35283	21060	18436	28676	24598	34033	23192	0.681	15.055	14.501	-0.553	0.03268	0.12212
CG14777	1467	1214	2026	1392	665	855	482	1291	1525	823	0.54	10.575	9.685	-0.889	0.02943	0.12014
CG14785	1170	1383	1194	1287	583	896	1148	738	1258	841	0.669	10.297	9.717	-0.581	0.01843	0.11443
CG14786	22545	21240	34635	26707	15903	16257	18113	17555	26282	16957	0.645	14.682	14.05	-0.632	0.0227	0.11599
CG14803	9388	10926	12769	9181	10375	8434	9708	7645	10566	9041	0.856	13.367	13.142	-0.225	0.19062	0.22848
CG14805	15381	14710	16129	14150	10840	10125	14565	10614	15092	11536	0.764	13.882	13.494	-0.388	0.01827	0.11443
CG14806	4120	3571	4357	5981	4294	3694	5957	2367	4507	4078	0.905	12.138	11.994	-0.144	0.65277	0.41393
CG14812	4437	4216	4505	3612	3749	3743	3797	3277	4193	3641	0.869	12.034	11.83	-0.203	0.05904	0.14037
CG14814	9495	11092	9085	12985	8557	9322	13416	8484	10664	9945	0.933	13.38	13.28	-0.101	0.64187	0.40986
CG14817	6760	4715	6949	7833	5319	6653	6943	5759	6564	6169	0.94	12.68	12.591	-0.09	0.62133	0.40406
CG14818	5307	4982	4880	5888	5342	4577	5166	6059	5264	5286	1.004	12.362	12.368	0.006	0.95629	0.50135
CG14829	1362	880	1317	1072	223	168	1062	1949	1158	851	0.735	10.177	9.732	-0.445	0.50562	0.36726
CG14830	10895	11117	11577	13701	6708	6129	9074	9972	11823	7971	0.674	13.529	12.96	-0.569	0.01402	0.11443
CG14834	958	862	652	953	809	410	981	322	856	631	0.736	9.742	9.301	-0.442	0.24001	0.25792
CG1486	18005	17560	31499	24457	11461	11757	17399	11773	22880	13097	0.572	14.482	13.677	-0.805	0.03398	0.12278
CG14869	51940	51859	65444	50115	17109	17165	61591	33519	54839	32346	0.59	15.743	14.981	-0.762	0.0885	0.15912
CG14879	1118	1104	597	912	906	501	735	547	933	672	0.721	9.865	9.393	-0.472	0.13951	0.19668
CG14881	1882	1626	1711	2139	785	1181	919	1177	1839	1015	0.552	10.845	9.988	-0.857	0.00152	0.10219
CG14882	3957	2232	3917	2435	2380	2627	2224	2129	3135	2340	0.746	11.614	11.192	-0.422	0.14675	0.20164
CG14883	1944	2325	1865	2417	1784	2061	3327	1961	2138	2283	1.068	11.062	11.157	0.095	0.71375	0.4336
CG14894	11153	9175	15870	12241	8530	8897	9442	11745	12110	9653	0.797	13.564	13.237	-0.327	0.1709	0.21633
CG14898	2013	1024	3208	2120	710	612	1241	861	2091	856	0.409	11.03	9.741	-1.289	0.03843	0.12564
CG14903	1858	2044	1869	1653	1146	1655	1505	1110	1856	1354	0.73	10.858	10.403	-0.455	0.01839	0.11443
CG14906	6231	5472	9445	8700	5625	3952	4780	6169	7462	5131	0.688	12.865	12.325	-0.54	0.07255	0.14822
CG1492	1023	1880	1205	1258	1084	1697	1534	626	1342	1235	0.921	10.39	10.271	-0.119	0.73884	0.44159
CG14937	2998	2688	5212	4453	1066	1575	3330	2778	3838	2187	0.57	11.906	11.095	-0.811	0.08312	0.15502
CG14945	1026	939	510	773	156	741	674	651	812	556	0.684	9.666	9.118	-0.548	0.19511	0.23114
CG14946	1876	1482	2331	3294	1157	1433	786	2083	2246	1365	0.608	11.133	10.415	-0.718	0.11408	0.17724
CG14955	3083	1510	3974	2077	986	628	1637	1491	2661	1185	0.446	11.378	10.211	-1.166	0.04724	0.13146
CG14961	3274	2284	3193	3430	1003	1771	2647	1687	3045	1777	0.584	11.572	10.795	-0.777	0.0245	0.11676
CG14962	1711	924	756	720	1383	869	1348	1592	1028	1298	1.263	10.005	10.342	0.337	0.36814	0.31566
CG14965	981	961	2790	1118	381	816	1404	1074	1463	919	0.628	10.514	9.843	-0.671	0.31283	0.29321
CG14966	2621	2619	1478	1933	2358	2711	1539	3621	2163	2557	1.183	11.079	11.32	0.242	0.47176	0.3537
CG14967	26903	27789	37099	26329	16849	18617	25782	20419	29530	20417	0.691	14.85	14.317	-0.532	0.02896	0.12005
CG14969	4460	3055	3929	4915	3356	2767	4266	4473	4090	3716	0.908	11.998	11.859	-0.138	0.53183	0.3766
CG14971	4257	4802	4571	5303	2797	2843	3980	3634	4733	3314	0.7	12.209	11.694	-0.514	0.0083	0.11179
CG14977	6662	7069	3025	6337	4958	3940	6205	5684	5773	5197	0.9	12.495	12.343	-0.152	0.60297	0.39737
CG14980	4429	2525	4651	4741	2992	2284	4843	4368	4087	3622	0.886	11.997	11.822	-0.174	0.57887	0.39292
CG14984	2371	1880	1321	2251	1919	1048	779	535	1956	1070	0.547	10.934	10.064	-0.87	0.06003	0.14096
CG14985	4614	3423	4340	4547	2917	2907	4615	4005	4231	3611	0.853	12.047	11.818	-0.229	0.26503	0.27202
CG14995	3908	3511	4215	4115	1757	1923	3411	4368	3937	2865	0.728	11.943	11.484	-0.459	0.14651	0.2016
CG14997	18400	16359	31262	24270	15725	11535	13689	16392	22573	14335	0.635	14.462	13.807	-0.655	0.05791	0.13977
CG15011	8775	8453	13247	10508	6339	4271	9397	6817	10246	6706	0.654	13.323	12.711	-0.612	0.05887	0.14026
CG15012	8956	8572	11530	10796	5975	5902	8494	8036	9963	7102	0.713	13.282	12.794	-0.488	0.02706	0.11919
CG15014	6072	7327	7289	6488	4294	6155	6859	7469	6794	6194	0.912	12.73	12.597	-0.133	0.45673	0.34805
CG15019	16563	15276	27551	19545	10810	13566	15874	14930	19734	13795	0.699	14.268	13.752	-0.516	0.09224	0.16137
CG15027	2995	3809	5445	5255	2381	2757	3188	2712	4376	2759	0.631	12.095	11.43	-0.665	0.03813	0.12548
CG15046	1463	1435	2594	1917	1148	974	1389	1363	1852	1218	0.658	10.855	10.251	-0.604	0.06998	0.14721
CG15073	3163	3230	4076	3553	2655	1908	2253	3707	3505	2631	0.75	11.775	11.361	-0.414	0.09525	0.16375
CG15083	5046	4105	8543	7485	3956	3337	4243	5035	6295	4143	0.658	12.62	12.016	-0.604	0.09631	0.16451
CG15084	2571	1935	3074	2649	1473	1894	1983	677	2557	1507	0.589	11.32	10.557	-0.763	0.03258	0.12212
CG15087	7212	7018	9042	8045	5704	3958	7623	6697	7829	5995	0.766	12.935	12.55	-0.385	0.09046	0.16059
CG15093	14157	18285	15358	18248	14997	16535	7627	9339	16512	12124	0.734	14.011	13.566	-0.446	0.11643	0.17924
CG15098	34400	30564	41562	36668	25379	23030	40735	34309	35799	30863	0.862	15.128	14.914	-0.214	0.33327	0.30204
CG15099	35982	26994	34696	32982	17727	17116	35483	24847	32663	23793	0.728	14.995	14.538	-0.457	0.10883	0.17362
CG15100	41092	43325	52660	45204	33115	31226	39781	36713	45570	35209	0.773	15.476	15.104	-0.372	0.01658	0.11443
CG15107	5326	3095	5856	5241	3073	4009	3995	3356	4880	3608	0.739	12.253	11.817	-0.436	0.0997	0.16682
CG15111	7278	6298	14240	9074	5015	4292	7090	5047	9223	5361	0.581	13.171	12.388	-0.783	0.08424	0.15609
CG15118	20866	19109	21743	20770	15628	12107	20422	11161	20622	14830	0.719	14.332	13.856	-0.476	0.03695	0.12524
CG1513	29011	26187	28152	26518	20903	18922	24226	18605	27467	20664	0.752	14.745	14.335	-0.411	0.00342	0.10264
CG15141	21012	18858	35403	27404	19524	15552	17491	15927	25669	17123	0.667	14.648	14.064	-0.584	0.06692	0.14565
CG1516	34608	29064	52995	47025	25880	25252	27494	26016	40923	26160	0.639	15.321	14.675	-0.646	0.03691	0.12524
CG15160	20208	16484	14824	16704	15155	14691	16220	13225	17055	14823	0.869	14.058	13.856	-0.202	0.13451	0.19294
CG15168	2986	1845	989	2225	2125	1845	2011	3119	2011	2275	1.131	10.974	11.152	0.178	0.61974	0.40352
CG1518	110161	108461	115729	120655	77909	72155	103484	85322	113752	84717	0.745	16.796	16.37	-0.425	0.00756	0.1116
CG15220	11244	12219	10177	10716	9853	10458	11314	12574	11089	11050	0.996	13.437	13.432	-0.005	0.95863	0.50186
CG1523	12707	11475	7512	13068	9410	8801	12466	11712	11190	10597	0.947	13.45	13.371	-0.079	0.71493	0.43392
CG15237	4199	3083	4323	3107	3424	3826	3428	2679	3678	3339	0.908	11.845	11.705	-0.139	0.44414	0.34219
CG15279	543	843	1160	1408	1001	721	308	767	988	700	0.708	9.949	9.45	-0.499	0.26867	0.27375
CG15282	7226	7588	26225	17924	7422	5976	10434	12016	14741	8962	0.608	13.848	13.13	-0.718	0.2708	0.27496
CG15286	476	877	847	316	578	695	1158	541	629	743	1.182	9.297	9.538	0.241	0.58616	0.39434
CG1529	15516	12537	19249	13743	9635	11784	11842	10967	15261	11057	0.724	13.898	13.433	-0.465	0.03507	0.12401
CG15309	4761	3963	4969	5963	1353	1779	5696	1946	4914	2694	0.548	12.263	11.395	-0.867	0.08764	0.15874
CG15317	1369	2000	1232	939	510	1044	2205	1135	1385	1224	0.884	10.436	10.257	-0.179	0.71394	0.43361
CG1532	12676	12568	17096	13706	12074	9262	13780	10610	14011	11432	0.816	13.774	13.481	-0.294	0.12277	0.18429
CG15345	852	835	2026	1283	784	408	328	1266	1249	697	0.558	10.287	9.445	-0.842	0.16755	0.21414
CG15353	3397	1951	726	5753	2737	2753	1499	2050	2957	2260	0.764	11.53	11.142	-0.388	0.55713	0.38545
CG15356	12314	14109	12026	14524	10052	9005	10581	8541	13243	9545	0.721	13.693	13.22	-0.472	0.00326	0.10264
CG15362	2202	1162	2435	1294	1466	1205	2232	2251	1773	1788	1.009	10.792	10.804	0.012	0.97201	0.50504
CG15365	13459	15373	15758	15192	8357	9631	12221	12644	14946	10713	0.717	13.867	13.387	-0.48	0.01028	0.11385
CG15382	938	511	631	856	465	212	1213	648	734	635	0.864	9.52	9.309	-0.21	0.68568	0.42424
CG15385	2160	1732	2356	2020	804	1671	2107	1576	2067	1539	0.745	11.013	10.588	-0.425	0.13025	0.18965
CG15386	6005	5186	10027	7194	4661	5912	4233	7394	7103	5550	0.781	12.794	12.438	-0.356	0.26882	0.2738
CG15387	4228	2655	3654	5179	2021	1901	3397	4608	3929	2982	0.759	11.94	11.542	-0.398	0.29708	0.28648
CG15399	410	428	402	1011	1256	1170	604	347	563	844	1.5	9.136	9.722	0.585	0.33067	0.30134
CG15412	763	793	559	1161	358	646	1020	903	819	732	0.893	9.678	9.515	-0.163	0.66718	0.41841
CG1542	15791	13236	18051	16257	10693	11877	15107	14764	15834	13110	0.828	13.951	13.678	-0.272	0.11333	0.17677
CG15432	2757	2984	1179	2922	3733	3498	4363	4409	2461	4001	1.626	11.265	11.966	0.701	0.0194	0.1148
CG15435	4953	4409	5865	4956	3580	3842	4734	4138	5046	4073	0.807	12.301	11.992	-0.309	0.04716	0.13146
CG15436	2373	1302	1802	1510	1127	1193	1164	1733	1747	1304	0.747	10.77	10.349	-0.421	0.15659	0.20757
CG15439	14129	14358	18549	15383	12748	10917	13101	10552	15605	11829	0.758	13.93	13.53	-0.4	0.02013	0.1152
CG1544	3170	3386	4389	5001	870	932	1018	855	3986	919	0.231	11.961	9.844	-2.117	0.00039	0.08669
CG15440	13518	13637	18837	15627	10616	9852	13102	11023	15405	11148	0.724	13.911	13.445	-0.467	0.0243	0.11676
CG15443	6249	6909	7090	9980	5202	7125	7224	6007	7557	6389	0.845	12.884	12.641	-0.242	0.26869	0.27375
CG15445	11604	11430	13969	11634	8380	9520	8613	7949	12159	8615	0.709	13.57	13.073	-0.497	0.00214	0.10219
CG15456	1134	712	3282	1887	946	1910	1736	1322	1754	1479	0.843	10.776	10.53	-0.246	0.66478	0.41781
CG1550	13368	11111	17829	15246	10302	9182	10401	10950	14388	10209	0.71	13.813	13.318	-0.495	0.02959	0.12018
CG15514	6782	8337	8422	8724	5169	4911	7440	7067	8066	6147	0.762	12.978	12.586	-0.392	0.0489	0.13239
CG15523	28698	25361	37866	32375	18384	17959	24626	24863	31075	21458	0.691	14.923	14.389	-0.534	0.02634	0.11868
CG15525	3869	3252	6815	4810	2459	1758	4711	3665	4687	3148	0.672	12.194	11.62	-0.574	0.18087	0.22267
CG15529	1814	1251	2636	1945	983	1001	2963	2097	1912	1761	0.921	10.901	10.782	-0.118	0.79562	0.45994
CG15535	3143	2626	2318	2442	1854	1896	2616	3300	2633	2417	0.918	11.362	11.239	-0.123	0.59762	0.39547
CG15536	608	540	2469	398	864	788	310	557	1003	630	0.628	9.971	9.299	-0.672	0.48803	0.35983
CG15544	15247	16398	18515	14740	5085	4263	18420	10956	16225	9681	0.597	13.986	13.241	-0.745	0.10081	0.16762
CG15546	5263	5014	3616	5766	2250	2223	3178	2812	4915	2615	0.532	12.263	11.353	-0.91	0.00427	0.10662
CG15547	1583	1271	2462	1843	756	698	1691	699	1790	961	0.537	10.806	9.909	-0.897	0.05624	0.13844
CG15561	4778	3515	7217	4040	1198	2870	3998	4489	4887	3139	0.642	12.255	11.616	-0.639	0.16208	0.21054
CG15601	2427	2765	2547	2796	1975	1579	2896	2050	2634	2125	0.807	11.363	11.053	-0.31	0.13045	0.18974
CG15602	1472	870	1709	1710	1153	845	778	430	1440	802	0.557	10.492	9.647	-0.845	0.04169	0.12833
CG15611	4424	3484	9085	7933	4181	3026	2942	2260	6231	3102	0.498	12.605	11.599	-1.006	0.06782	0.14624
CG15618	27293	21516	33210	26565	16764	15229	23349	15998	27146	17835	0.657	14.728	14.122	-0.606	0.022	0.11599
CG15626	8449	8717	9081	11012	7388	7842	6946	6805	9315	7245	0.778	13.185	12.823	-0.363	0.01629	0.11443
CG15628	7320	7601	13925	9437	7116	5580	12373	9066	9571	8534	0.892	13.224	13.059	-0.165	0.64137	0.4097
CG15643	1826	1851	3857	2128	1250	1195	2157	1335	2416	1484	0.614	11.238	10.536	-0.703	0.13265	0.19132
CG15646	1270	1137	3428	1668	1027	900	1475	1398	1876	1200	0.64	10.873	10.229	-0.645	0.26341	0.27108
CG15653	757	526	574	364	795	647	448	505	555	599	1.079	9.117	9.226	0.109	0.7102	0.43271
CG15695	438	946	256	635	322	327	1090	734	569	618	1.087	9.152	9.272	0.12	0.84106	0.4719
CG15706	3935	3546	5124	3932	3451	1909	3195	3439	4134	2998	0.725	12.013	11.55	-0.463	0.06459	0.14401
CG15715	6526	5813	4160	7117	6791	5416	4677	4824	5904	5427	0.919	12.527	12.406	-0.122	0.57311	0.391
CG15717	12317	11904	23031	15961	11402	10194	12159	14386	15803	12035	0.762	13.948	13.555	-0.393	0.21565	0.2434
CG1572	1591	2070	938	2456	2628	1516	977	2218	1764	1835	1.04	10.784	10.841	0.057	0.88992	0.48521
CG15735	21775	20493	17556	24686	17381	15447	19179	20397	21127	18101	0.857	14.367	14.144	-0.223	0.14948	0.20298
CG15738	3308	2497	3015	1639	4079	2162	3611	2143	2615	2999	1.147	11.352	11.55	0.198	0.5571	0.38545
CG15743	19727	16391	16491	20452	12622	10723	13173	17688	18265	13552	0.742	14.157	13.726	-0.431	0.04112	0.12811
CG15744	46794	46079	65639	53120	35260	32512	51397	37047	52908	39054	0.738	15.691	15.253	-0.438	0.06651	0.14555
CG15745	3105	3918	3358	4304	2251	1279	3083	3658	3671	2568	0.699	11.842	11.326	-0.516	0.10777	0.17312
CG15747	5605	5352	7404	7624	4907	7192	6161	5588	6496	5962	0.918	12.665	12.542	-0.124	0.51067	0.36947
CG1575	12204	10990	11653	12730	9677	8870	9634	8677	11894	9214	0.775	13.538	13.17	-0.368	0.00105	0.10219
CG15756	1315	1331	2663	715	346	341	1578	1854	1506	1030	0.684	10.557	10.008	-0.549	0.43835	0.34001
CG15765	2178	1319	2130	1649	681	1317	2858	3366	1819	2056	1.13	10.829	11.005	0.177	0.73373	0.44012
CG15771	5778	6083	5265	6946	4094	3881	6439	4829	6018	4811	0.799	12.555	12.232	-0.323	0.12535	0.18632
CG1578	21669	21285	28442	24319	17730	18006	21590	17816	23929	18786	0.785	14.546	14.197	-0.349	0.035	0.12401
CG15784	2896	2407	4742	2923	1915	1640	3309	4806	3242	2917	0.9	11.663	11.51	-0.152	0.72797	0.43843
CG15814	8856	7524	8630	9229	6078	4918	7702	6745	8560	6361	0.743	13.063	12.635	-0.428	0.01896	0.1147
CG15817	25040	25236	29397	24025	17687	16212	23825	17771	25925	18874	0.728	14.662	14.204	-0.458	0.01422	0.11443
CG1582	15526	14610	21354	17738	9790	10943	15466	9268	17307	11367	0.657	14.079	13.473	-0.607	0.02789	0.11966
CG15822	12992	14534	23393	13949	6078	5914	16175	9257	16217	9356	0.577	13.985	13.192	-0.794	0.09039	0.16059
CG15828	382	366	944	744	686	266	1035	2040	609	1007	1.653	9.25	9.975	0.725	0.36322	0.31394
CG15861	1419	1849	2181	2395	713	400	944	839	1961	724	0.369	10.937	9.499	-1.438	0.00226	0.10219
CG15863	1012	1410	527	576	1321	1205	620	442	881	897	1.018	9.784	9.809	0.026	0.95966	0.50205
CG15864	2173	1366	3188	2138	1356	1093	2746	1843	2216	1760	0.794	11.114	10.781	-0.333	0.41492	0.33083
CG15877	1991	2562	1404	2641	3166	2329	2051	2626	2150	2543	1.183	11.07	11.312	0.242	0.33315	0.30204
CG15879	1481	1391	1632	1196	935	411	1298	1029	1425	918	0.644	10.477	9.842	-0.634	0.04979	0.13241
CG15881	5858	4320	5007	5695	4477	3817	4657	6090	5220	4760	0.912	12.35	12.217	-0.133	0.4681	0.35248
CG15892	2293	2783	1918	3738	3959	2632	2172	2847	2683	2902	1.082	11.39	11.503	0.113	0.70234	0.4297
CG15894	1342	1184	415	1585	553	138	2648	1859	1131	1300	1.149	10.144	10.344	0.2	0.79906	0.46098
CG15896	3412	3650	6913	5305	3515	3761	3213	3418	4820	3477	0.721	12.235	11.764	-0.471	0.15373	0.20572
CG15905	20984	18200	17998	19219	11617	10655	23483	24091	19100	17461	0.914	14.221	14.092	-0.129	0.67517	0.42108
CG15908	663	1038	1827	727	1449	632	632	1027	1064	935	0.879	10.055	9.869	-0.186	0.71063	0.43274
CG15914	352	481	1668	1331	968	712	1443	976	958	1025	1.069	9.904	10.001	0.097	0.85784	0.47686
CG15916	1655	1312	1383	2470	1230	896	1756	1139	1705	1255	0.736	10.736	10.294	-0.442	0.21129	0.24093
CG15922	1515	1238	1520	1097	1146	1220	1182	1917	1343	1366	1.018	10.391	10.416	0.025	0.91453	0.49111
CG1597	24985	25545	34900	27921	15104	18956	25286	21652	28338	20249	0.715	14.79	14.306	-0.485	0.04165	0.12833
CG1598	15136	13049	23230	15328	9820	8261	12848	12285	16686	10803	0.647	14.026	13.399	-0.627	0.05573	0.13778
CG1599	9410	7178	5600	10485	7321	5886	6919	8455	8168	7145	0.875	12.996	12.803	-0.193	0.43403	0.33835
CG1600	29146	29172	52576	46639	28335	28379	28700	36760	39383	30543	0.776	15.265	14.899	-0.367	0.21474	0.2429
CG1602	2977	2488	1956	2708	2863	2204	2837	2963	2532	2717	1.073	11.306	11.408	0.101	0.53098	0.37642
CG1603	5161	5277	7275	5051	3688	3717	3683	5503	5691	4148	0.729	12.474	12.018	-0.456	0.06861	0.14645
CG1607	79921	68420	104809	93684	56062	51274	76203	64035	86708	61893	0.714	16.404	15.917	-0.486	0.04195	0.12847
CG1620	28533	26288	32956	30394	18086	23429	23466	24328	29543	22327	0.756	14.851	14.447	-0.404	0.01151	0.11385
CG1622	15503	15890	17314	20257	14882	12923	17815	16857	17241	15619	0.906	14.074	13.931	-0.143	0.33012	0.30131
CG1628	1030	1547	2985	1237	691	863	1707	1023	1700	1071	0.63	10.731	10.065	-0.666	0.25061	0.26367
CG1632	14266	15903	22550	20131	14552	12001	18666	14460	18212	14920	0.819	14.153	13.865	-0.288	0.21085	0.24058
CG1635	1217	2127	1258	1377	920	817	815	492	1495	761	0.509	10.546	9.572	-0.974	0.01985	0.11492
CG1636	6835	4356	4876	5022	3806	2739	4921	3728	5272	3798	0.72	12.364	11.891	-0.473	0.08007	0.15336
CG1637	12621	12937	12646	14192	8762	8807	12884	12588	13099	10760	0.821	13.677	13.393	-0.284	0.09948	0.16672
CG1640	27319	27908	37415	35033	21063	22587	27208	24077	31919	23734	0.744	14.962	14.535	-0.427	0.02853	0.11977
CG1646	45778	44836	64440	53552	33326	36850	44716	32348	52152	36810	0.706	15.67	15.168	-0.503	0.02824	0.11966
CG1647	9219	7902	9741	10153	7804	6529	8421	5629	9254	7096	0.767	13.176	12.793	-0.383	0.03508	0.12401
CG1648	16496	15889	19323	19488	16748	18321	10063	9694	17799	13706	0.77	14.12	13.743	-0.377	0.14215	0.19856
CG1657	21134	18605	37929	27692	14426	12990	19099	13799	26340	15079	0.572	14.685	13.88	-0.805	0.04723	0.13146
CG1662	1806	2035	1467	2219	1469	1448	1395	2315	1882	1657	0.88	10.878	10.694	-0.184	0.44173	0.34123
CG1663	3946	1833	2223	2303	1460	1969	3063	2380	2576	2218	0.861	11.331	11.115	-0.216	0.5579	0.38576
CG1665	8195	8105	12087	10162	5773	6147	7518	8843	9637	7070	0.734	13.234	12.788	-0.447	0.07171	0.14809
CG1667	3887	3927	4478	4706	2692	3355	4201	3300	4249	3387	0.797	12.053	11.726	-0.327	0.05901	0.14037
CG16700	2009	1995	2060	2121	2074	1418	1173	1319	2046	1496	0.731	10.999	10.547	-0.452	0.03401	0.12278
CG1671	23193	21135	33100	24958	15487	16000	18732	16477	25596	16674	0.651	14.644	14.025	-0.618	0.01672	0.11443
CG16710	969	1232	832	1056	525	576	1424	1284	1022	952	0.932	9.997	9.895	-0.102	0.78781	0.45749
CG16711	7135	6915	8083	8678	4016	4498	7316	5086	7703	5229	0.679	12.911	12.352	-0.559	0.02552	0.11741
CG16717	5465	6532	5278	7047	4330	4539	5289	4781	6081	4735	0.779	12.57	12.209	-0.361	0.02913	0.12005
CG16718	5601	5475	4275	7018	3524	4310	4479	4346	5592	4165	0.745	12.449	12.024	-0.425	0.05541	0.13755
CG16721	11208	8576	19626	16791	7622	7289	11492	12834	14050	9809	0.698	13.778	13.26	-0.518	0.19172	0.22879
CG1673	7880	4845	7436	7750	4635	6002	5789	4521	6978	5237	0.75	12.769	12.354	-0.414	0.07599	0.15066
CG16734	5898	6387	8094	7280	4109	4836	5870	4788	6915	4901	0.709	12.755	12.259	-0.497	0.01602	0.11443
CG1674	2452	1799	661	2133	1356	657	1397	2329	1761	1434	0.814	10.782	10.486	-0.296	0.55261	0.38376
CG16742	6556	6124	6106	5910	3874	3655	5648	4170	6174	4337	0.702	12.592	12.082	-0.51	0.00788	0.1116
CG16753	5850	6249	10469	8958	6769	7164	6031	5393	7881	6339	0.804	12.944	12.63	-0.314	0.23646	0.2558
CG16758	619	285	984	575	630	222	960	652	616	616	1	9.266	9.267	0.001	0.99897	0.5128
CG1677	71298	71123	103409	82075	54370	56509	74339	52926	81976	59536	0.726	16.323	15.861	-0.461	0.04841	0.13211
CG16771	1707	1339	2373	1556	1725	884	1670	1182	1744	1365	0.783	10.768	10.415	-0.353	0.25433	0.2657
CG16781	180	419	1749	808	128	516	733	1180	789	639	0.81	9.624	9.32	-0.304	0.72687	0.43805
CG16786	20186	17117	15800	16009	8432	7776	18423	13163	17278	11948	0.692	14.077	13.545	-0.532	0.09277	0.16164
CG16787	2567	3568	6373	4203	3109	4021	1686	2466	4178	2820	0.675	12.028	11.462	-0.567	0.20099	0.23455
CG16789	930	993	1289	1171	876	785	1216	1278	1096	1039	0.948	10.098	10.021	-0.077	0.71209	0.43319
CG16790	2560	2227	1806	2031	1354	2521	1840	2028	2156	1936	0.898	11.074	10.919	-0.155	0.47538	0.35522
CG16791	59403	62464	59101	63028	35225	34834	68662	40292	60999	44753	0.734	15.896	15.45	-0.447	0.09264	0.16161
CG16798	1763	1364	955	1473	984	723	1007	794	1389	877	0.632	10.439	9.776	-0.663	0.03038	0.12031
CG1681	3306	2873	5848	6128	4290	4069	3203	3696	4539	3814	0.84	12.148	11.897	-0.251	0.44018	0.34072
CG16812	12997	13407	13817	16888	9778	11517	13111	11887	14277	11573	0.811	13.801	13.499	-0.303	0.05264	0.13516
CG16817	66327	52243	78299	69198	47724	43558	55709	64270	66517	52815	0.794	16.021	15.689	-0.333	0.10099	0.16777
CG16820	788	1046	902	1491	559	1031	261	461	1057	578	0.547	10.045	9.175	-0.871	0.07671	0.1513
CG16833	11796	11629	15720	12455	9237	7719	11723	11881	12900	10140	0.786	13.655	13.308	-0.347	0.09438	0.16284
CG16838	11888	11535	17509	15019	10116	8475	10757	9074	13988	9605	0.687	13.772	13.23	-0.542	0.02664	0.11903
CG16863	2335	1258	3239	2091	1694	1689	2159	1981	2231	1881	0.843	11.123	10.877	-0.246	0.44038	0.34072
CG16865	4456	4558	1526	3825	4632	3153	2801	4768	3592	3839	1.069	11.81	11.906	0.096	0.78549	0.45683
CG16868	31740	32078	30892	29035	23881	23421	28816	21054	30936	24293	0.785	14.917	14.568	-0.349	0.00939	0.11217
CG16884	2051	1912	1457	2720	4241	4177	816	1081	2035	2579	1.267	10.991	11.332	0.342	0.59827	0.39555
CG16885	5726	4934	4592	5137	6054	6668	3525	1951	5097	4549	0.892	12.316	12.151	-0.164	0.64395	0.41058
CG16890	3508	3819	3017	3682	2191	2913	1927	2336	3506	2342	0.668	11.776	11.193	-0.582	0.00521	0.10662
CG16892	18172	14461	18572	14891	12789	10542	16151	14562	16524	13511	0.818	14.012	13.722	-0.29	0.11113	0.17478
CG16896	13884	11185	15809	14009	8427	8030	11412	9996	13722	9466	0.69	13.744	13.209	-0.536	0.0134	0.11443
CG16903	30655	26163	29566	32893	21879	21708	26909	25575	29819	24018	0.805	14.864	14.552	-0.312	0.02338	0.1162
CG16908	7934	7225	11759	6154	6842	5861	7226	5832	8268	6440	0.779	13.013	12.653	-0.36	0.19997	0.23418
CG16912	3533	2879	6610	4622	3616	2453	3084	2617	4411	2943	0.667	12.107	11.523	-0.584	0.13748	0.19537
CG16935	6072	6926	8431	7210	5801	5307	5206	4492	7160	5202	0.727	12.806	12.345	-0.461	0.01263	0.11443
CG16936	30214	29695	38463	28687	23582	22010	28859	26340	31765	25197	0.793	14.955	14.621	-0.334	0.05199	0.13479
CG16940	9519	7562	7685	9842	6857	5552	9147	4087	8652	6411	0.741	13.079	12.646	-0.433	0.11791	0.18029
CG16941	31017	27890	27407	29449	19742	20789	28900	27330	28941	24190	0.836	14.821	14.562	-0.259	0.09946	0.16672
CG16947	3692	5143	4073	6454	3335	3271	3807	4093	4841	3626	0.749	12.241	11.824	-0.417	0.11082	0.17457
CG16952	35063	33565	41454	35089	25015	22568	29472	27081	36293	26034	0.717	15.147	14.668	-0.479	0.00421	0.10662
CG16953	13499	11107	15506	16849	8736	7969	10690	9987	14240	9345	0.656	13.798	13.19	-0.608	0.01258	0.11443
CG16959	2954	2722	4232	3668	2265	1577	2373	1291	3394	1877	0.553	11.729	10.874	-0.855	0.0128	0.11443
CG16972	15879	15004	19412	18849	12255	11739	14486	13122	17286	12901	0.746	14.077	13.655	-0.422	0.01231	0.11443
CG16974	79710	73586	114124	81960	52097	42941	85683	64856	87345	61394	0.703	16.414	15.906	-0.509	0.09257	0.1616
CG16979	14569	14481	18354	13805	9968	8461	16709	11761	15302	11725	0.766	13.901	13.517	-0.384	0.13446	0.19291
CG1698	2906	2480	2814	3110	895	1307	2177	1793	2828	1543	0.546	11.465	10.591	-0.874	0.00598	0.10662
CG16985	1752	980	1478	1110	1528	656	1549	626	1330	1090	0.819	10.377	10.09	-0.288	0.47191	0.35376
CG16986	975	1207	1840	917	1340	1079	956	832	1235	1052	0.852	10.27	10.038	-0.232	0.46973	0.35306
CG16989	13759	16935	26437	21103	14443	12186	18930	12531	19559	14523	0.743	14.256	13.826	-0.43	0.16099	0.20987
CG17002	9157	9139	5450	8426	6521	6102	7961	6364	8043	6737	0.838	12.973	12.718	-0.256	0.22895	0.25136
CG17019	12074	11899	11181	11900	9370	8642	10285	8634	11763	9233	0.785	13.522	13.173	-0.349	0.00118	0.10219
CG1702	3342	4775	4704	3918	3262	2789	2753	2927	4185	2933	0.701	12.031	11.518	-0.513	0.01327	0.11443
CG1703	24044	24092	32594	28485	16856	15038	23934	21769	27304	19399	0.711	14.737	14.244	-0.493	0.03505	0.12401
CG17032	40594	42282	37866	43006	29603	26877	33658	32091	40937	30557	0.746	15.321	14.899	-0.422	0.00145	0.10219
CG17036	1562	1400	2435	2124	1218	611	1209	1312	1880	1087	0.578	10.877	10.087	-0.79	0.03396	0.12278
CG17059	7137	7515	11687	8560	6253	5830	7684	8570	8725	7085	0.812	13.091	12.79	-0.3	0.22465	0.24896
CG17065	4215	3690	7666	7169	2351	2229	3226	4049	5685	2964	0.521	12.473	11.533	-0.94	0.04773	0.13163
CG17068	27209	25628	44874	34368	20520	20245	28147	21681	33020	22648	0.686	15.011	14.467	-0.544	0.07229	0.14822
CG1707	39236	34599	33017	37362	31304	30544	35955	41865	36054	34917	0.968	15.138	15.092	-0.046	0.71367	0.4336
CG17075	1410	1151	1150	907	1145	643	2217	1714	1155	1430	1.238	10.173	10.482	0.308	0.46972	0.35306
CG17078	14351	12951	10829	13027	11718	9678	14792	10445	12789	11658	0.912	13.643	13.509	-0.134	0.43128	0.33737
CG17082	14328	13565	17282	14814	6989	7347	12382	10573	14997	9323	0.622	13.872	13.187	-0.686	0.00994	0.11385
CG17104	1268	1212	2151	1651	1577	1574	905	613	1571	1167	0.743	10.617	10.189	-0.429	0.26132	0.26965
CG17121	6731	7449	10666	10408	7353	5518	6380	6266	8814	6379	0.724	13.106	12.639	-0.466	0.06422	0.14393
CG17124	3707	4265	4567	4493	1950	1207	2670	4484	4258	2578	0.605	12.056	11.332	-0.724	0.06052	0.14125
CG17129	1214	943	1550	1186	965	794	663	1259	1223	920	0.752	10.257	9.846	-0.411	0.14193	0.19839
CG17140	2110	2002	3669	2652	737	671	1994	915	2608	1079	0.414	11.349	10.076	-1.273	0.02074	0.11548
CG17141	3508	2517	1774	3174	2222	3004	2314	2104	2743	2411	0.879	11.422	11.235	-0.186	0.47194	0.35376
CG17159	23338	21986	21650	27960	15020	16009	23489	22774	23733	19323	0.814	14.535	14.238	-0.297	0.1469	0.20164
CG17162	830	402	1569	999	575	631	739	452	950	599	0.631	9.892	9.227	-0.664	0.2085	0.23935
CG17163	2823	2130	3277	3603	2097	2055	2929	3086	2959	2542	0.859	11.531	11.312	-0.219	0.35787	0.31192
CG17168	11155	10029	5962	8515	8096	6450	10679	7410	8915	8159	0.915	13.122	12.994	-0.128	0.61891	0.40327
CG1718	1969	1420	2494	1862	1578	1125	544	585	1936	958	0.495	10.919	9.904	-1.015	0.02517	0.11701
CG17180	904	1475	1095	1552	694	973	993	945	1256	901	0.718	10.295	9.816	-0.479	0.08111	0.15395
CG17184	9275	9021	9500	8420	6788	5713	7758	7943	9054	7051	0.779	13.144	12.784	-0.361	0.01195	0.11438
CG17186	1719	2784	1539	1374	1837	1976	1677	1398	1854	1722	0.929	10.857	10.75	-0.107	0.71184	0.43309
CG17187	4365	4902	6343	4552	5169	2881	5113	4088	5041	4313	0.856	12.299	12.074	-0.225	0.33875	0.30479
CG17202	19836	22039	29067	24408	15120	13692	21126	16513	23838	16613	0.697	14.541	14.02	-0.521	0.02985	0.12018
CG17209	22133	19584	31082	24057	16773	12721	18974	14882	24214	15838	0.654	14.564	13.951	-0.612	0.02439	0.11676
CG17211	25457	21745	27809	28722	15558	16148	28828	22351	25933	20721	0.799	14.663	14.339	-0.324	0.18445	0.22461
CG17219	1218	972	2342	1852	1423	1156	1151	1631	1596	1340	0.84	10.64	10.388	-0.252	0.46975	0.35306
CG17221	3021	1658	5066	2379	1730	1553	694	1523	3031	1375	0.454	11.565	10.425	-1.14	0.07479	0.14965
CG17230	7601	8771	8913	8973	5775	6188	9549	4848	8565	6590	0.769	13.064	12.686	-0.378	0.11597	0.17891
CG17233	36730	38478	46125	42304	28890	26823	36129	33591	40909	31358	0.767	15.32	14.937	-0.384	0.01861	0.11443
CG17249	4531	4786	5450	4245	4304	3226	4419	4308	4753	4064	0.855	12.215	11.989	-0.226	0.12065	0.18274
CG17258	1741	527	862	1565	624	302	1297	1046	1174	817	0.696	10.197	9.675	-0.522	0.36341	0.31394
CG17259	75472	68548	128735	87627	50837	51061	72331	59877	90095	58526	0.65	16.459	15.837	-0.622	0.07068	0.14752
CG17260	873	932	1016	1288	897	508	1012	518	1028	734	0.714	10.005	9.519	-0.486	0.11392	0.17718
CG17264	751	292	1306	761	189	180	1343	692	778	601	0.773	9.603	9.231	-0.372	0.62613	0.40565
CG17265	14939	12970	18902	16885	9821	9531	13807	11466	15924	11156	0.701	13.959	13.446	-0.513	0.02514	0.11701
CG17266	5363	3579	4558	5282	4136	3590	4558	4227	4696	4128	0.879	12.197	12.011	-0.186	0.26293	0.27081
CG17271	16786	16034	9927	17353	10709	9586	18769	16229	15025	13823	0.92	13.875	13.755	-0.12	0.68164	0.42297
CG17272	9552	9494	9076	8825	5796	5902	8316	9739	9237	7438	0.805	13.173	12.861	-0.312	0.11558	0.17853
CG17273	37331	35703	44664	37976	28161	27155	35885	26903	38919	29526	0.759	15.248	14.85	-0.398	0.01794	0.11443
CG17278	93653	87079	105173	93850	56245	52525	71100	67792	94939	61915	0.652	16.535	15.918	-0.617	0.00131	0.10219
CG17282	6040	6279	7048	6281	4968	4445	6403	8133	6412	5987	0.934	12.647	12.548	-0.099	0.63671	0.40864
CG17292	6533	7077	7203	7604	5514	4626	6951	6879	7104	5992	0.843	12.794	12.549	-0.246	0.11563	0.17857
CG17294	2435	1439	2109	3209	1397	1438	2581	3928	2298	2336	1.017	11.166	11.19	0.024	0.95842	0.50186
CG17300	1426	1	263	1096	1381	1	1863	1722	696	1242	1.783	9.443	10.278	0.835	0.35411	0.31052
CG17322	603	668	826	687	698	301	1100	512	696	653	0.938	9.443	9.35	-0.093	0.81336	0.46464
CG17323	14414	13751	17181	16475	8271	9117	14470	7495	15455	9838	0.637	13.916	13.264	-0.652	0.01958	0.1148
CG17327	5069	4726	7145	4550	4131	3704	6315	4148	5373	4575	0.851	12.391	12.159	-0.232	0.37956	0.31915
CG17328	1572	2163	826	1275	1662	874	534	940	1459	1003	0.687	10.511	9.969	-0.541	0.26034	0.26923
CG17331	34941	28895	26469	32591	29060	25973	35483	39164	30724	32420	1.055	14.907	14.985	0.078	0.64889	0.41247
CG17333	4566	4657	5052	5238	3435	4202	3337	5245	4878	4055	0.831	12.252	11.985	-0.267	0.12996	0.18956
CG17337	21414	18511	24195	22675	14120	14685	18218	18160	21699	16296	0.751	14.405	13.992	-0.413	0.01616	0.11443
CG17343	1174	941	716	862	1618	1066	507	630	923	955	1.035	9.85	9.9	0.049	0.90888	0.48987
CG17352	12241	13902	16014	14945	7954	6041	14958	9977	14276	9732	0.682	13.801	13.249	-0.553	0.07162	0.14803
CG17359	2027	1990	2598	1880	2204	2192	1428	1582	2124	1851	0.872	11.052	10.854	-0.198	0.33348	0.30208
CG17360	8668	8876	7590	10025	5590	5639	8356	7673	8789	6814	0.775	13.102	12.734	-0.367	0.06254	0.14245
CG17361	1066	2044	898	1657	1634	1377	1719	786	1416	1379	0.974	10.468	10.43	-0.038	0.91644	0.49141
CG1737	53837	53781	66268	63184	41929	43506	54895	42484	59267	45704	0.771	15.855	15.48	-0.375	0.02261	0.11599
CG1738	3656	2449	1298	2841	1954	3118	2661	3179	2561	2728	1.065	11.323	11.414	0.091	0.77812	0.45441
CG17385	15012	14018	16025	14894	9354	8044	13834	16853	14987	12021	0.802	13.871	13.553	-0.318	0.20255	0.2356
CG17386	541	501	3667	1484	615	175	1300	1932	1548	1006	0.65	10.596	9.974	-0.623	0.54047	0.37997
CG17387	676	547	2240	1064	574	1023	1516	1277	1132	1098	0.97	10.144	10.1	-0.044	0.93987	0.49768
CG17450	443	633	1882	1369	236	400	855	820	1082	578	0.534	10.079	9.174	-0.905	0.21861	0.24501
CG17454	6690	6955	7450	5403	5576	4708	6293	6367	6625	5736	0.866	12.694	12.486	-0.208	0.17822	0.22114
CG1746	205458	192969	182835	226745	172942	165608	212502	184071	202002	183781	0.91	17.624	17.488	-0.136	0.24028	0.25798
CG17470	1122	896	697	1045	387	1293	947	820	940	862	0.917	9.876	9.751	-0.125	0.7222	0.43641
CG17471	11100	11120	16734	14057	8689	7876	8311	10041	13253	8729	0.659	13.694	13.092	-0.602	0.01954	0.1148
CG17486	8347	6050	14031	10334	6427	5072	6691	6725	9690	6229	0.643	13.242	12.605	-0.638	0.09312	0.16183
CG1749	33156	32781	23206	30100	22194	25337	31827	25979	29811	26334	0.883	14.864	14.685	-0.179	0.29883	0.28715
CG17490	4700	3824	3747	5400	4018	4152	6731	6550	4418	5363	1.214	12.109	12.389	0.28	0.30199	0.28816
CG17493	20847	17287	22717	20910	15841	13553	21739	21220	20440	18088	0.885	14.319	14.143	-0.176	0.34866	0.30855
CG17494	28016	30352	33873	33130	22024	20915	29944	24501	31343	24346	0.777	14.936	14.571	-0.364	0.02757	0.11939
CG1750	1899	1057	1867	1036	1396	770	594	293	1465	763	0.521	10.517	9.576	-0.94	0.08137	0.15399
CG17508	6122	6159	6675	6901	5827	4317	6051	6195	6464	5598	0.866	12.658	12.451	-0.208	0.11742	0.18001
CG17514	98589	84047	110980	109535	60372	52954	87445	91855	100788	73157	0.726	16.621	16.159	-0.462	0.05331	0.1355
CG17528	36486	33365	43108	41818	26660	22034	36158	34745	38694	29899	0.773	15.24	14.868	-0.372	0.07329	0.14867
CG17544	21887	20073	35209	23823	16331	16131	16639	14021	25248	15781	0.625	14.624	13.946	-0.678	0.03387	0.12278
CG17549	10560	11353	13194	13758	5229	4860	7724	6879	12216	6173	0.505	13.577	12.592	-0.985	0.001	0.10219
CG17556	4902	4862	10357	7009	3642	3583	4826	4449	6783	4125	0.608	12.728	12.01	-0.717	0.09235	0.16137
CG17565	7860	9213	11551	10167	5924	6284	7326	6401	9698	6484	0.669	13.243	12.663	-0.581	0.00841	0.11179
CG17568	1232	2868	5092	2200	2632	1145	1997	2172	2848	1987	0.697	11.476	10.956	-0.52	0.36368	0.314
CG17574	2066	2005	2920	2999	2807	2359	4298	2294	2497	2940	1.177	11.286	11.521	0.235	0.44273	0.34161
CG17593	21527	18737	39530	21148	14774	13826	18251	17209	25235	16015	0.635	14.623	13.967	-0.656	0.10972	0.1742
CG17597	6821	6488	13586	8833	5876	4978	6318	7316	8932	6122	0.685	13.125	12.58	-0.545	0.15066	0.20361
CG17598	26514	25808	34224	30029	18720	17255	23332	19628	29144	19734	0.677	14.831	14.268	-0.563	0.00672	0.10971
CG17600	5241	3963	8062	5777	4566	3607	4115	4851	5761	4285	0.744	12.492	12.065	-0.427	0.15147	0.20421
CG17612	2510	2811	2352	3853	1972	1957	2698	3424	2881	2513	0.872	11.493	11.295	-0.197	0.47712	0.35554
CG1764	2895	3102	1961	3720	2248	2808	2319	2234	2919	2402	0.823	11.511	11.23	-0.281	0.2323	0.2531
CG17646	1468	1493	1524	2774	828	661	1186	1596	1815	1068	0.588	10.826	10.06	-0.765	0.09772	0.16566
CG17652	3873	2406	1681	2643	1798	1325	1202	2868	2651	1798	0.678	11.372	10.813	-0.56	0.20059	0.23433
CG17660	14383	12660	17346	12910	8955	7271	12400	8119	14325	9186	0.641	13.806	13.165	-0.641	0.0164	0.11443
CG17672	23641	24680	27320	22043	16589	16558	24626	22683	24421	20114	0.824	14.576	14.296	-0.28	0.11764	0.1801
CG17680	2399	2469	6752	4360	3227	2448	2561	3156	3995	2848	0.713	11.964	11.476	-0.488	0.31423	0.29386
CG17683	14785	15334	16353	16644	10725	7662	14792	14403	15779	11896	0.754	13.946	13.538	-0.408	0.06683	0.14562
CG17698	5961	5545	5869	7922	4189	4365	5609	5820	6324	4996	0.79	12.627	12.287	-0.34	0.09982	0.16683
CG17712	8102	7335	9902	8433	4876	3909	7067	7524	8443	5844	0.692	13.044	12.513	-0.531	0.04353	0.12873
CG17715	4554	3585	4169	3185	3335	2498	2759	5403	3873	3499	0.903	11.919	11.773	-0.147	0.62407	0.40505
CG17721	2453	1581	2189	1931	1449	1107	1048	1996	2039	1400	0.687	10.993	10.451	-0.542	0.06712	0.14565
CG17726	3770	2325	1863	3472	2615	2325	2768	2863	2857	2643	0.925	11.48	11.368	-0.113	0.66392	0.41758
CG17734	3922	4221	3144	5730	2811	2286	2091	2067	4254	2314	0.544	12.055	11.176	-0.879	0.01428	0.11443
CG17737	58172	51270	72867	68211	46437	40958	57545	63819	62630	52190	0.833	15.935	15.671	-0.263	0.19282	0.22938
CG17746	15720	17972	12457	14954	16785	15010	16334	16237	15276	16092	1.053	13.899	13.974	0.075	0.52162	0.37377
CG17754	42505	43842	84539	55878	27502	23828	44609	30558	56691	31624	0.558	15.791	14.949	-0.842	0.05872	0.14026
CG17760	921	1132	3320	1905	599	254	1103	686	1819	660	0.363	10.829	9.367	-1.462	0.0885	0.15912
CG17765	16035	15730	18146	20754	13339	13698	16559	15997	17666	14898	0.843	14.109	13.863	-0.246	0.09814	0.16586
CG17768	8819	9195	5450	8261	9512	10591	10805	9452	7931	10090	1.272	12.953	13.301	0.347	0.05736	0.1397
CG17776	7900	5793	16340	10400	6013	6140	5860	7539	10108	6388	0.632	13.303	12.641	-0.662	0.15893	0.20889
CG17786	3012	2311	3870	3064	2190	1080	3325	2011	3065	2151	0.702	11.581	11.071	-0.51	0.1542	0.20615
CG17802	2704	1028	2596	2394	1218	2000	962	2168	2180	1587	0.728	11.09	10.632	-0.458	0.26955	0.27436
CG17803	1282	645	620	1413	872	739	570	763	990	736	0.744	9.951	9.524	-0.427	0.28706	0.28253
CG17806	3973	1877	4698	3121	2020	2035	2660	3823	3417	2634	0.771	11.739	11.363	-0.375	0.33038	0.30132
CG17807	5437	3769	4889	3792	4438	3028	4411	5118	4472	4249	0.95	12.127	12.053	-0.074	0.72455	0.43744
CG17816	3662	3505	7292	5503	3316	1912	2838	4062	4990	3032	0.608	12.285	11.566	-0.719	0.09749	0.16543
CG17829	10407	9077	15784	14609	9070	7751	8039	11541	12469	9100	0.73	13.606	13.152	-0.454	0.11536	0.17838
CG17834	8458	8556	8839	8440	4699	3234	8154	7794	8573	5970	0.696	13.066	12.544	-0.522	0.07327	0.14867
CG17838	205510	183614	279179	237564	143427	133419	231048	220682	226466	182144	0.804	17.789	17.475	-0.314	0.22559	0.24952
CG17840	6991	5944	5109	6229	3095	4134	4228	4465	6068	3981	0.656	12.567	11.959	-0.608	0.00547	0.10662
CG17841	11040	9379	10450	10979	8190	6578	9528	10032	10462	8582	0.82	13.353	13.067	-0.286	0.07225	0.14822
CG17843	4797	5410	7120	6571	4155	4651	3527	5449	5974	4446	0.744	12.545	12.118	-0.426	0.06203	0.14238
CG1785	22038	20556	15900	19531	18106	16208	18600	15540	19506	17114	0.877	14.252	14.063	-0.189	0.16185	0.21054
CG17883	6360	6635	4905	5719	4143	2840	5365	5817	5905	4541	0.769	12.528	12.149	-0.379	0.1274	0.18785
CG1789	2635	2316	1878	2336	2646	2106	2579	2243	2291	2393	1.044	11.162	11.225	0.063	0.63402	0.40811
CG17896	42834	46429	56139	48210	33680	28234	41582	32985	48403	34120	0.705	15.563	15.058	-0.504	0.01107	0.11385
CG17904	6264	5612	10228	7653	5325	4242	8010	4211	7439	5447	0.732	12.861	12.411	-0.45	0.19259	0.22933
CG17912	25792	23820	34707	28116	17934	17843	27202	22098	28109	21269	0.757	14.779	14.376	-0.402	0.07933	0.15278
CG17919	27043	24281	25681	23188	16066	16437	22698	21481	25049	19170	0.765	14.612	14.227	-0.386	0.02128	0.11582
CG1792	2659	2157	4469	2704	2085	1530	2298	1566	2998	1870	0.624	11.55	10.868	-0.681	0.0821	0.1545
CG17922	654	574	773	416	350	877	1846	369	604	860	1.424	9.239	9.749	0.51	0.50118	0.36543
CG17931	4871	5579	3779	6545	4878	4355	6733	5620	5193	5397	1.039	12.342	12.398	0.055	0.80276	0.46189
CG17977	2644	1409	1241	1689	2061	692	1767	1125	1746	1411	0.808	10.77	10.463	-0.307	0.47637	0.35529
CG17982	3523	3383	2600	3526	2239	2314	1986	2407	3258	2237	0.686	11.67	11.127	-0.543	0.00531	0.10662
CG17985	6368	5710	7778	7906	4586	4563	6703	5197	6941	5262	0.758	12.761	12.361	-0.399	0.06281	0.14273
CG17996	1484	2147	2636	1753	1275	1230	1631	1246	2005	1346	0.671	10.969	10.394	-0.575	0.0493	0.13241
CG18004	6868	5960	4383	6754	4489	6317	7543	6074	5991	6106	1.019	12.549	12.576	0.027	0.89711	0.48756
CG18005	11175	10698	13635	11431	9276	8196	8747	9485	11735	8926	0.761	13.518	13.124	-0.395	0.0076	0.1116
CG1801	414	547	584	810	369	153	391	1404	589	579	0.983	9.202	9.178	-0.024	0.97431	0.50563
CG18011	6715	5524	8558	7139	4595	4878	7004	4888	6984	5341	0.765	12.77	12.383	-0.387	0.09799	0.16581
CG18012	9908	7598	13827	10987	6798	5003	7165	7051	10580	6504	0.615	13.369	12.667	-0.702	0.0261	0.11829
CG18048	4158	3087	5026	3929	3482	2486	4003	4233	4050	3551	0.877	11.984	11.794	-0.19	0.40403	0.3268
CG1806	11843	9705	13810	18205	7110	6153	12447	9187	13391	8724	0.652	13.709	13.091	-0.618	0.08714	0.15822
CG18081	7483	7659	9263	10141	7263	8273	9112	9939	8636	8647	1.001	13.076	13.078	0.002	0.99069	0.5103
CG1812	18526	16295	27955	21065	9360	10901	16048	15900	20960	13052	0.623	14.355	13.672	-0.683	0.04127	0.12833
CG18130	1876	1948	3387	2283	881	602	1564	2178	2374	1306	0.55	11.213	10.351	-0.862	0.0755	0.15033
CG18135	12363	11219	13019	9581	8880	7531	7488	7553	11545	7863	0.681	13.495	12.941	-0.554	0.00429	0.10662
CG1814	4721	2840	6138	5077	2638	2279	2630	3891	4694	2859	0.609	12.197	11.481	-0.715	0.05527	0.13744
CG1815	57460	52607	57558	50619	36190	33134	48885	29723	54561	36983	0.678	15.736	15.175	-0.561	0.00819	0.1116
CG18155	790	939	1425	1288	963	469	1593	849	1110	968	0.872	10.117	9.919	-0.198	0.62542	0.4054
CG18170	1156	586	1878	2201	896	771	1450	2388	1455	1377	0.946	10.507	10.427	-0.08	0.88406	0.4841
CG18171	1823	1614	5831	2933	1242	2057	1872	2161	3050	1833	0.601	11.575	10.84	-0.735	0.26616	0.27234
CG18178	11535	10020	17429	12259	7799	6800	8674	11364	12811	8659	0.676	13.645	13.08	-0.565	0.06969	0.14721
CG18190	10772	12781	12921	14418	9439	8542	11426	11757	12723	10291	0.809	13.635	13.329	-0.306	0.06489	0.1442
CG18213	3095	2358	4615	4059	2910	1687	2854	3112	3532	2641	0.748	11.786	11.367	-0.419	0.186	0.22575
CG1824	13157	13861	18411	13071	11945	9373	11757	10038	14625	10778	0.737	13.836	13.396	-0.44	0.0355	0.12416
CG18259	17132	17371	16199	15024	13569	13598	14852	16370	16432	14597	0.888	14.004	13.833	-0.171	0.07431	0.14916
CG1826	5194	7740	6451	6137	4791	3780	5283	4672	6380	4631	0.726	12.639	12.177	-0.462	0.0289	0.12005
CG18262	4152	3614	5170	4885	4221	4826	3265	3062	4455	3844	0.863	12.121	11.908	-0.213	0.3036	0.28887
CG18265	566	373	1363	1158	754	486	1408	1326	865	993	1.148	9.757	9.956	0.199	0.70646	0.4311
CG18273	20600	17850	24466	18487	15115	15047	18333	13492	20351	15497	0.761	14.313	13.92	-0.393	0.03617	0.12492
CG18278	2254	1567	1878	2890	1132	926	1243	989	2147	1073	0.5	11.068	10.067	-1.001	0.01056	0.11385
CG18292	9205	8935	6982	8551	7340	7514	8119	7925	8418	7725	0.918	13.039	12.915	-0.124	0.23738	0.2562
CG18304	946	805	510	1022	727	544	771	652	821	674	0.821	9.681	9.396	-0.285	0.27811	0.2787
CG18316	2471	1441	2003	2582	2449	3081	2838	1897	2124	2566	1.208	11.053	11.325	0.273	0.27312	0.27623
CG18317	6745	6477	6440	5706	5389	4766	6205	4084	6342	5111	0.806	12.631	12.319	-0.311	0.05015	0.13276
CG1832	34817	37083	25582	39578	27154	25440	35247	34336	34265	30544	0.891	15.064	14.899	-0.166	0.38102	0.31984
CG18324	1429	1269	2001	1809	1418	656	973	1328	1627	1094	0.672	10.668	10.095	-0.573	0.07028	0.14732
CG18336	1667	1198	800	1200	1137	444	880	1078	1216	885	0.727	10.248	9.789	-0.459	0.21096	0.24067
CG18343	5940	5794	6580	5289	3941	3551	4820	4885	5901	4299	0.729	12.527	12.07	-0.457	0.00914	0.11214
CG18347	4312	4800	5259	5487	2979	3748	5199	3683	4965	3902	0.786	12.277	11.93	-0.347	0.0937	0.16214
CG1840	1963	1559	3398	2472	1480	1092	1499	1806	2348	1469	0.626	11.197	10.521	-0.676	0.08302	0.15492
CG18428	1331	879	292	817	556	232	783	1859	830	857	1.033	9.697	9.744	0.047	0.94903	0.50008
CG1847	2493	1766	1247	2025	1361	1789	3134	2720	1883	2251	1.195	10.879	11.136	0.258	0.47622	0.35529
CG18473	1622	1833	1825	1409	1376	698	2834	1479	1672	1597	0.955	10.708	10.641	-0.067	0.87472	0.48132
CG18476	5437	5138	5238	5012	4206	3674	6487	4109	5206	4619	0.887	12.346	12.173	-0.173	0.39386	0.32338
CG18507	10442	9671	10029	10587	4407	5253	7502	7498	10182	6165	0.605	13.314	12.59	-0.724	0.00266	0.10264
CG18528	7705	7313	10446	9584	7293	4629	6871	5749	8762	6136	0.7	13.097	12.583	-0.514	0.03373	0.12278
CG18530	1299	251	625	736	811	389	1691	515	728	852	1.17	9.507	9.734	0.227	0.74593	0.44395
CG18542	793	365	644	766	746	581	1172	1717	642	1054	1.642	9.326	10.042	0.715	0.18054	0.22239
CG18547	15799	14693	21917	15469	10285	8426	13921	11373	16969	11001	0.648	14.051	13.425	-0.625	0.02559	0.11743
CG18549	10242	7546	8409	6513	4243	3964	6652	4727	8178	4897	0.599	12.997	12.258	-0.74	0.0165	0.11443
CG18563	726	689	821	790	150	118	1263	1287	756	705	0.932	9.563	9.461	-0.102	0.8807	0.48298
CG18596	18026	14316	23340	20948	10668	9387	11343	15177	19157	11644	0.608	14.226	13.507	-0.718	0.01741	0.11443
CG18600	9322	9305	12743	12177	7359	7363	10692	8814	10887	8557	0.786	13.41	13.063	-0.347	0.1023	0.16874
CG18616	9370	9205	12557	12423	6964	6510	11132	6639	10889	7811	0.717	13.411	12.931	-0.479	0.07734	0.15157
CG18619	3573	1830	5608	4166	1956	2656	3101	2704	3794	2604	0.686	11.89	11.347	-0.543	0.19549	0.23155
CG18624	9833	10766	10495	12697	12024	12363	12738	10556	10948	11920	1.089	13.418	13.541	0.123	0.25823	0.26783
CG18659	7657	7601	8973	11283	5948	5097	9107	5044	8878	6299	0.709	13.116	12.621	-0.495	0.0923	0.16137
CG18661	4923	6962	4179	9199	3715	4932	5801	5089	6316	4884	0.773	12.625	12.254	-0.371	0.28052	0.27967
CG1868	6986	6632	11534	6686	5558	4948	6188	4714	7959	5352	0.672	12.958	12.386	-0.573	0.08001	0.15336
CG18731	3136	3152	4916	3405	2668	1275	2574	3680	3652	2549	0.698	11.835	11.316	-0.519	0.14129	0.19783
CG18749	2201	1512	1423	2810	1648	1344	2381	1815	1986	1797	0.905	10.956	10.811	-0.144	0.64552	0.41115
CG18764	2188	535	2098	1873	1070	966	1046	1395	1674	1119	0.669	10.709	10.128	-0.581	0.21165	0.2411
CG18766	23765	21573	15445	24891	13366	12426	17535	17574	21418	15225	0.711	14.387	13.894	-0.492	0.04844	0.13211
CG18769	5475	3984	6061	4376	3125	2609	4763	3402	4974	3475	0.699	12.28	11.763	-0.518	0.06499	0.14423
CG18787	4537	3013	1501	3433	2823	2534	5072	1828	3121	3064	0.982	11.608	11.581	-0.026	0.95406	0.5009
CG18789	3292	2483	1283	2502	2443	2422	3481	2720	2390	2766	1.157	11.223	11.434	0.211	0.46555	0.35156
CG18808	961	1436	2092	1355	512	800	1112	909	1461	833	0.57	10.513	9.703	-0.81	0.0562	0.13839
CG18809	6199	5640	5549	6762	3719	5229	6129	3791	6038	4717	0.781	12.56	12.204	-0.356	0.08812	0.15889
CG18812	15982	12897	23772	15804	10057	9712	13322	12463	17114	11389	0.665	14.063	13.475	-0.588	0.0614	0.14186
CG18815	11761	10979	9915	12223	9355	11657	11792	14147	11219	11738	1.046	13.454	13.519	0.065	0.65453	0.41455
CG1882	6310	6181	6682	7539	4294	5428	5626	4961	6678	5077	0.76	12.705	12.31	-0.395	0.0094	0.11217
CG1885	2720	2398	3644	4116	3069	2092	2891	2375	3220	2607	0.81	11.653	11.348	-0.305	0.22954	0.25155
CG18853	4571	5799	8585	6032	5967	5017	6517	5706	6247	5802	0.929	12.609	12.502	-0.107	0.63833	0.40902
CG18858	4546	3832	3667	5950	1971	2395	2501	2257	4499	2281	0.507	12.135	11.156	-0.98	0.00592	0.10662
CG18870	3625	4636	2820	4306	3868	2639	3809	1711	3846	3007	0.782	11.909	11.554	-0.355	0.24659	0.26132
CG1888	7543	6503	11954	7977	4579	4678	8308	7278	8494	6211	0.731	13.052	12.601	-0.452	0.18326	0.22402
CG1890	16757	16365	11941	17054	13169	13223	13406	19017	15529	14704	0.947	13.923	13.844	-0.079	0.67531	0.42108
CG1896	2582	3190	3754	3051	3822	2258	2773	3573	3144	3107	0.988	11.618	11.601	-0.017	0.93427	0.49616
CG1902	12576	11796	31749	21408	9867	9771	13609	12677	19382	11481	0.592	14.242	13.487	-0.755	0.14831	0.20237
CG1907	7155	6705	8869	8283	4258	4702	6856	7672	7753	5872	0.757	12.921	12.52	-0.401	0.09895	0.16623
CG1908	11164	10828	16825	13663	11194	9643	9484	8181	13120	9625	0.734	13.679	13.233	-0.447	0.06096	0.14151
CG1909	1629	2075	2532	3635	702	1035	2681	1339	2468	1439	0.583	11.269	10.491	-0.778	0.14347	0.19951
CG1910	72905	61411	110790	88318	52044	47632	62759	46972	83356	52352	0.628	16.347	15.676	-0.671	0.03339	0.12256
CG1924	1282	1669	2276	643	329	492	703	785	1468	577	0.393	10.519	9.173	-1.347	0.04726	0.13147
CG1927	19516	17598	15540	17773	13221	14501	19267	15059	17607	15512	0.881	14.104	13.921	-0.183	0.22299	0.24795
CG1943	933	1237	978	806	1163	1002	957	900	989	1006	1.017	9.949	9.974	0.025	0.87746	0.48193
CG1951	8011	7956	7222	7125	5335	4847	7909	5242	7578	5833	0.77	12.888	12.51	-0.378	0.05602	0.13823
CG1965	11978	13342	19465	15530	9673	8223	14974	11232	15079	11026	0.731	13.88	13.429	-0.452	0.11326	0.17669
CG1968	9900	10774	13355	10266	7762	7733	14589	6830	11074	9228	0.833	13.435	13.172	-0.263	0.38329	0.32102
CG1969	33106	31885	43487	38279	25768	24843	34815	30652	36689	29020	0.791	15.163	14.825	-0.338	0.07235	0.14822
CG1970	32700	28600	34063	32885	21095	20687	26288	25057	32062	23282	0.726	14.969	14.507	-0.462	0.00312	0.10264
CG1983	2372	1781	2291	2474	777	1521	2437	1866	2230	1650	0.74	11.123	10.689	-0.434	0.17806	0.22114
CG1998	8742	7664	5007	9042	6586	4984	6202	7537	7614	6327	0.831	12.894	12.627	-0.267	0.27012	0.27459
CG2004	19635	18454	27890	23000	12836	13580	17436	15717	22245	14892	0.669	14.441	13.862	-0.579	0.02063	0.11543
CG2006	4460	4909	5064	4397	4228	2777	3840	3308	4708	3538	0.752	12.201	11.789	-0.412	0.01685	0.11443
CG2016	4140	3833	5581	6873	2116	1603	5231	5983	5107	3733	0.731	12.318	11.866	-0.452	0.33227	0.30174
CG2017	8418	9733	14710	11504	8845	7946	8522	7035	11091	8087	0.729	13.437	12.981	-0.456	0.07853	0.15237
CG2021	3325	2722	1313	3245	4123	3533	4276	6681	2651	4653	1.755	11.372	12.184	0.812	0.05372	0.13595
CG2023	2984	3678	2989	3887	1766	2472	2691	1450	3385	2095	0.619	11.725	11.033	-0.692	0.01362	0.11443
CG2025	10969	9824	15360	13969	10414	8801	12623	15498	12530	11834	0.944	13.613	13.531	-0.082	0.73175	0.43951
CG2034	10183	9849	9394	10533	7524	9062	9543	8137	9990	8566	0.858	13.286	13.064	-0.222	0.03257	0.12212
CG2046	5836	6788	15174	8121	5430	4151	6107	6958	8980	5661	0.63	13.132	12.467	-0.665	0.18198	0.22342
CG2051	15345	14188	26465	22460	14127	14080	17023	14193	19614	14856	0.757	14.26	13.859	-0.401	0.16539	0.21267
CG2059	1704	1376	2462	2771	1637	1184	1488	2174	2078	1621	0.78	11.021	10.662	-0.359	0.27902	0.27908
CG2061	9782	9525	13129	14229	9003	8275	10187	10538	11666	9501	0.814	13.51	13.214	-0.296	0.14565	0.20111
CG2063	11009	11161	7319	9820	8548	8406	10404	8439	9827	8949	0.911	13.263	13.128	-0.135	0.41919	0.33254
CG2064	2948	3049	4031	3110	555	916	1197	1301	3284	992	0.302	11.681	9.955	-1.727	0.00027	0.07841
CG2076	17063	16868	17501	17535	15592	13531	16678	14866	17242	15167	0.88	14.074	13.889	-0.185	0.02253	0.11599
CG2082	1343	510	936	672	495	688	1423	630	865	809	0.935	9.757	9.66	-0.096	0.84662	0.47364
CG2091	15131	13487	29890	22440	12678	10655	11773	15309	20237	12604	0.623	14.305	13.622	-0.683	0.09731	0.16529
CG2100	7961	11047	14270	12939	7391	6452	7571	7797	11554	7303	0.632	13.496	12.834	-0.662	0.02287	0.11599
CG2107	10709	8932	9466	11180	7051	9540	10669	9136	10072	9099	0.903	13.298	13.151	-0.147	0.33098	0.30134
CG2116	16344	14382	22497	16933	10369	9557	13509	11598	17539	11258	0.642	14.098	13.459	-0.64	0.01778	0.11443
CG2118	19689	17905	32401	23445	13188	11848	13756	15315	23360	13527	0.579	14.512	13.724	-0.788	0.02483	0.11693
CG2124	2970	2049	4476	3523	3807	2825	3455	3624	3254	3428	1.053	11.668	11.743	0.075	0.76387	0.44971
CG2126	2782	2181	3548	2243	1548	1230	2180	2329	2689	1822	0.678	11.393	10.831	-0.562	0.07873	0.15246
CG2129	5451	3301	4886	3903	4281	3263	3210	2947	4385	3425	0.781	12.098	11.742	-0.356	0.14023	0.19714
CG2135	8205	7943	12468	10946	5014	4197	6619	5635	9890	5366	0.543	13.272	12.39	-0.882	0.00958	0.11261
CG2144	11666	11432	16770	17564	10818	7806	13301	10223	14358	10537	0.734	13.81	13.363	-0.446	0.10227	0.16874
CG2145	6436	7320	4179	10270	6646	5273	7420	6275	7051	6403	0.908	12.784	12.645	-0.139	0.64512	0.411
CG2147	10658	9900	4715	12323	7186	6080	8015	8852	9399	7533	0.801	13.198	12.879	-0.319	0.32602	0.29905
CG2162	22304	22464	19423	26865	14383	13672	20938	16999	22764	16498	0.725	14.474	14.01	-0.464	0.03175	0.12191
CG2177	14774	12888	26031	16130	9513	7316	14032	14090	17456	11238	0.644	14.091	13.456	-0.635	0.11603	0.17896
CG2182	29012	30489	50056	36653	19805	19124	27800	22467	36553	22299	0.61	15.158	14.445	-0.713	0.03333	0.12256
CG2183	3367	3576	2018	4605	2010	1894	2215	4142	3391	2565	0.756	11.728	11.325	-0.403	0.31338	0.2934
CG2186	43883	42448	51403	44879	31862	32519	47479	27650	45653	34878	0.764	15.478	15.09	-0.388	0.06453	0.14401
CG2199	17824	16164	14105	16746	12885	14303	14927	16310	16210	14606	0.901	13.985	13.834	-0.15	0.1798	0.222
CG2200	8221	5772	22476	12442	4386	3868	6688	6669	12228	5403	0.442	13.578	12.4	-1.178	0.11923	0.18152
CG2201	2694	1547	3379	3296	1709	1837	1237	2059	2729	1710	0.627	11.414	10.74	-0.674	0.06734	0.14565
CG2202	17693	14542	17619	16347	13440	12434	16540	11945	16550	13589	0.821	14.015	13.73	-0.284	0.0582	0.13993
CG2211	3402	2995	3656	2639	2931	3201	2638	1504	3173	2569	0.81	11.632	11.327	-0.305	0.21417	0.24252
CG2218	28253	23005	40730	35212	23466	27873	28381	21226	31800	25236	0.794	14.957	14.623	-0.334	0.17396	0.21806
CG2219	4359	4044	4973	4066	3386	2707	3929	3906	4361	3482	0.799	12.09	11.766	-0.325	0.05022	0.13285
CG2224	6430	5171	4628	7280	5034	2930	5100	4122	5877	4296	0.731	12.521	12.069	-0.452	0.09106	0.16072
CG2225	21136	16697	22470	23950	13335	12870	16103	14405	21063	14178	0.673	14.362	13.791	-0.571	0.00712	0.11026
CG2233	695	1246	627	5235	832	741	1548	1568	1951	1172	0.601	10.93	10.195	-0.735	0.51502	0.3713
CG2246	13690	15451	15663	17539	10512	10574	15360	11885	15586	12083	0.775	13.928	13.561	-0.367	0.04451	0.12931
CG2247	28882	30373	35545	29722	21944	17969	26417	19344	31131	21418	0.688	14.926	14.387	-0.539	0.00663	0.10971
CG2258	6236	6362	8346	7717	5533	4324	6158	4084	7165	5025	0.701	12.807	12.295	-0.512	0.02414	0.11658
CG2260	14268	13985	13635	14315	11315	9164	11734	11035	14051	10812	0.769	13.778	13.4	-0.378	0.00152	0.10219
CG2263	34281	37060	37334	34841	26142	24400	31125	27044	35879	27178	0.757	15.131	14.73	-0.401	0.00171	0.10219
CG2277	6729	5831	4802	5636	4424	3652	7034	3874	5749	4746	0.826	12.489	12.212	-0.277	0.29491	0.28569
CG2278	1797	2510	1143	1791	1926	1313	1749	2600	1810	1897	1.048	10.822	10.89	0.067	0.83007	0.46853
CG2292	2737	2904	3445	2386	1969	2109	2965	2518	2868	2390	0.834	11.486	11.223	-0.263	0.18002	0.22216
CG2310	16647	15854	18866	19527	17396	13269	17391	12437	17723	15123	0.853	14.113	13.884	-0.229	0.15217	0.20454
CG2316	20821	16727	22677	24255	11142	9324	16352	15340	21120	13040	0.617	14.366	13.671	-0.696	0.01341	0.11443
CG2321	4781	7045	8708	7532	5014	3955	5769	2889	7017	4407	0.628	12.777	12.105	-0.671	0.04519	0.12987
CG2371	3803	3153	4433	3185	1757	1781	3238	2437	3644	2303	0.632	11.831	11.169	-0.662	0.02728	0.11939
CG2444	434	553	811	2200	52	93	1174	1611	1000	732	0.733	9.965	9.517	-0.449	0.65322	0.41404
CG2453	3344	3058	4292	4914	2522	2967	3939	2315	3902	2936	0.752	11.93	11.52	-0.41	0.13527	0.1936
CG2469	44165	39760	44238	46209	27974	32055	38244	30156	43593	32107	0.737	15.412	14.971	-0.441	0.00444	0.10662
CG2493	46961	47099	50327	55108	37769	38961	49335	41955	49874	42005	0.842	15.606	15.358	-0.248	0.05042	0.13304
CG2519	40465	37018	52752	49441	31757	30358	42789	32514	44919	34355	0.765	15.455	15.068	-0.387	0.0642	0.14393
CG2540	1596	1865	1575	1251	1092	1318	1419	608	1572	1109	0.706	10.618	10.115	-0.503	0.08006	0.15336
CG2543	2023	1496	1666	2758	692	879	1479	608	1986	915	0.461	10.956	9.837	-1.119	0.02024	0.1152
CG2556	3607	2035	5083	4430	1776	1302	2994	2785	3789	2214	0.584	11.888	11.113	-0.775	0.08751	0.1587
Cg25C	16021	14013	27508	26544	15607	16705	7587	12464	21022	13091	0.623	14.36	13.676	-0.683	0.0979	0.16572
CG2604	22683	24006	32522	24503	16826	16774	24741	17027	25929	18842	0.727	14.662	14.202	-0.461	0.05457	0.13667
CG2608	4017	3629	3449	3872	3183	3202	3081	3337	3742	3201	0.855	11.87	11.644	-0.225	0.00748	0.1116
CG2614	8546	6933	16459	8846	5564	5884	5764	5652	10196	5716	0.561	13.316	12.481	-0.835	0.08016	0.15345
CG2617	3039	1651	6737	4198	2232	2086	3210	1808	3906	2334	0.598	11.931	11.189	-0.743	0.21	0.24008
CG2641	2564	1763	2272	3390	1955	1284	1491	1371	2497	1525	0.611	11.286	10.575	-0.711	0.03997	0.12723
CG2656	5440	3977	10609	7556	4146	3500	5533	3928	6895	4277	0.62	12.751	12.062	-0.689	0.1325	0.19116
CG2658	13182	11403	24472	17763	10631	8377	13344	6768	16705	9780	0.585	14.028	13.256	-0.772	0.07685	0.15134
CG2662	3492	4617	2905	2762	2689	2860	2859	1653	3444	2515	0.73	11.75	11.297	-0.453	0.11957	0.18175
CG2663	4384	4216	4700	3893	1801	2027	3428	5527	4298	3196	0.744	12.07	11.642	-0.428	0.25337	0.26507
CG2681	714	323	1281	2096	354	400	969	559	1104	570	0.517	10.108	9.155	-0.953	0.24041	0.25801
CG2685	6453	7956	6093	6851	6850	6527	7536	5334	6838	6562	0.96	12.739	12.68	-0.06	0.66734	0.41841
CG2691	38980	33604	50105	44027	25304	25557	32456	29854	41679	28293	0.679	15.347	14.788	-0.559	0.01436	0.11443
CG2694	9854	7941	12214	11159	7917	7712	8669	6819	10292	7779	0.756	13.329	12.925	-0.404	0.0451	0.12987
CG2698	16234	12575	20230	18987	13410	10034	16103	11475	17006	12756	0.75	14.054	13.639	-0.415	0.09482	0.16331
CG2701	18528	17743	25918	22456	14657	12574	15618	11637	21161	13622	0.644	14.369	13.734	-0.636	0.01155	0.11385
CG2712	4330	2152	3601	3384	2546	3147	2252	2117	3367	2516	0.747	11.717	11.297	-0.421	0.14417	0.19999
CG2747	77965	70034	114088	83906	47847	46195	81588	54081	86498	57428	0.664	16.4	15.809	-0.591	0.06149	0.14193
CG2765	25496	23756	22099	26494	16649	16308	19298	13293	24461	16387	0.67	14.578	14	-0.578	0.0021	0.10219
CG2767	40285	33867	60613	45522	27974	21367	30835	35184	45072	28840	0.64	15.46	14.816	-0.644	0.04423	0.12925
CG2789	15581	17991	17939	17356	13469	13181	16628	14454	17217	14433	0.838	14.072	13.817	-0.254	0.0277	0.11946
CG2790	8451	8484	13150	10504	7133	5682	6667	5960	10147	6361	0.627	13.309	12.635	-0.674	0.01704	0.11443
CG2794	9286	6510	7850	8546	7929	5567	5605	4735	8048	5959	0.74	12.974	12.541	-0.434	0.06053	0.14125
CG2807	60455	57294	86789	65896	40866	41448	58192	50243	67609	47687	0.705	16.045	15.541	-0.504	0.04332	0.12866
CG2811	7018	6129	7946	5602	4055	4518	4070	6061	6674	4676	0.701	12.704	12.191	-0.513	0.029	0.12005
CG2812	10174	9767	19336	13077	7619	6596	8851	9745	13089	8203	0.627	13.676	13.002	-0.674	0.07925	0.15274
CG2818	12413	9502	19201	13609	8190	6075	9956	8951	13681	8293	0.606	13.74	13.018	-0.722	0.04926	0.13241
CG2846	6857	6277	6447	6358	4761	4028	3905	3780	6485	4119	0.635	12.663	12.008	-0.655	9e-05	0.06002
CG2852	481094	490694	700156	514457	280431	289314	462868	453710	546600	371581	0.68	19.06	18.503	-0.557	0.05107	0.13379
CG2862	22337	21275	28027	24898	18250	19539	17699	24002	24134	19873	0.823	14.559	14.278	-0.28	0.08578	0.15699
CG2865	13313	11566	15532	15565	9932	7380	11193	10584	13994	9772	0.698	13.772	13.254	-0.518	0.01637	0.11443
CG2875	12758	10164	13808	13473	10665	9179	15445	12892	12551	12045	0.96	13.615	13.556	-0.059	0.76223	0.44923
CG2889	7856	6933	9191	6949	5055	5885	9601	6189	7732	6683	0.864	12.917	12.706	-0.21	0.39065	0.3226
CG2901	4074	3775	6809	4892	2846	2170	3641	2912	4887	2892	0.592	12.255	11.498	-0.757	0.0368	0.12524
CG2906	2046	1449	1366	1704	1388	1083	2315	1246	1641	1508	0.919	10.68	10.558	-0.122	0.68821	0.42514
CG2911	1205	488	548	1050	605	310	851	681	823	612	0.744	9.685	9.257	-0.428	0.35738	0.31177
CG2915	26337	23325	24062	25832	16707	15961	22361	19797	24889	18706	0.752	14.603	14.191	-0.412	0.00924	0.11214
CG2918	131883	123197	181008	131136	80210	80133	134504	95884	141806	97683	0.689	17.114	16.576	-0.538	0.05355	0.13573
CG2921	4227	4568	4491	4598	3287	2919	3730	4074	4471	3503	0.783	12.126	11.774	-0.352	0.01087	0.11385
CG2924	24826	23286	21669	32397	18217	16855	24013	19841	25545	19732	0.772	14.641	14.268	-0.373	0.08625	0.15746
CG2926	71775	63873	101216	78698	52181	45956	76658	60711	78890	58877	0.746	16.268	15.845	-0.422	0.10348	0.16938
CG2930	2262	1534	1573	586	913	385	1847	1208	1489	1088	0.731	10.54	10.088	-0.452	0.41719	0.33158
CG2931	9174	7645	8130	8289	7389	6142	9095	9577	8309	8051	0.969	13.021	12.975	-0.046	0.77173	0.4522
CG2938	9315	10067	12068	14135	7528	7881	9019	6986	11396	7853	0.689	13.476	12.939	-0.537	0.02272	0.11599
CG2941	4485	4623	5026	6993	5315	2813	5707	4345	5282	4545	0.861	12.367	12.15	-0.217	0.42886	0.33642
CG2943	43538	39853	53247	45579	25891	25621	43453	31414	45554	31595	0.694	15.475	14.947	-0.528	0.0324	0.12212
CG2950	16157	16324	17793	17767	12116	12217	16672	13899	17010	13726	0.807	14.054	13.745	-0.31	0.02926	0.12014
CG2970	10307	11561	13713	12419	8009	7995	9957	9456	12000	8854	0.738	13.551	13.112	-0.439	0.01147	0.11385
CG2972	15320	16228	15559	15430	13276	13001	14025	9510	15635	12453	0.796	13.932	13.604	-0.328	0.021	0.11582
CG2974	4786	5801	4220	4189	4708	4686	4789	5293	4749	4869	1.025	12.213	12.249	0.036	0.77601	0.45386
CG2976	16825	13052	24233	19945	10019	9308	12794	14618	18514	11685	0.631	14.176	13.512	-0.664	0.04317	0.12866
CG2982	23713	21211	18608	24746	16597	16078	17014	16840	22069	16632	0.754	14.43	14.022	-0.408	0.0078	0.1116
CG2990	4362	4136	5011	5554	3768	4029	3644	3753	4766	3799	0.797	12.219	11.891	-0.327	0.0268	0.11903
CG2991	16040	16099	20524	25707	15071	14327	16908	13159	19592	14866	0.759	14.258	13.86	-0.398	0.09907	0.16634
CG30000	6307	5267	4480	5846	3230	3929	3392	4326	5475	3719	0.679	12.419	11.861	-0.558	0.00944	0.11217
CG30001	2092	2176	2892	2818	2015	1706	2063	2746	2494	2132	0.855	11.285	11.058	-0.226	0.27745	0.27827
CG30005	1387	1021	2397	1560	1686	437	1400	1495	1591	1255	0.789	10.636	10.293	-0.343	0.43592	0.33898
CG30007	8416	6588	10649	8326	4967	5759	5881	7852	8495	6115	0.72	13.052	12.578	-0.474	0.06094	0.14151
CG30010	496	916	1541	1216	1047	371	735	1535	1043	922	0.884	10.026	9.848	-0.177	0.72879	0.43867
CG30015	49218	44351	59800	51526	30331	26556	45568	34153	51224	34152	0.667	15.645	15.06	-0.585	0.01708	0.11443
CG30020	30239	28553	36890	36502	24396	21751	31450	23954	33046	25388	0.768	15.012	14.632	-0.38	0.0432	0.12866
CG30022	2531	1698	3521	4658	2446	1988	2306	3629	3102	2592	0.836	11.599	11.34	-0.259	0.5125	0.37035
CG30047	573	522	631	574	406	171	469	1011	575	514	0.895	9.167	9.006	-0.16	0.74695	0.44435
CG30051	1125	908	1685	1838	667	332	1274	808	1389	770	0.555	10.44	9.59	-0.85	0.08125	0.15395
CG30056	566	190	449	959	334	434	786	496	541	513	0.948	9.079	9.002	-0.077	0.88506	0.48429
CG30059	2575	1900	1302	1651	2448	1699	1534	2191	1857	1968	1.06	10.859	10.943	0.084	0.75729	0.44774
CG30069	289723	272913	219794	268355	153817	152092	302130	211385	262696	204856	0.78	18.003	17.644	-0.359	0.18172	0.22332
CG3008	20151	19110	15517	21593	13696	15004	14888	16669	19093	15064	0.789	14.221	13.879	-0.342	0.0307	0.12056
CG30085	28034	32181	40633	33982	28044	28332	32727	26259	33707	28841	0.856	15.041	14.816	-0.225	0.15138	0.20416
CG30089	8407	8414	12347	11338	3130	3603	5434	4613	10127	4195	0.414	13.306	12.034	-1.271	0.00197	0.10219
CG3009	1029	720	1916	1072	879	889	962	858	1184	897	0.758	10.21	9.809	-0.401	0.30703	0.29035
CG30094	1864	2344	3248	2584	2113	1780	2077	1239	2510	1802	0.718	11.293	10.815	-0.478	0.09083	0.16072
CG30096	943	1465	1905	1585	594	712	1315	607	1475	807	0.547	10.526	9.656	-0.87	0.04454	0.12931
CG30100	3645	3211	3711	4209	3130	2693	2746	4095	3694	3166	0.857	11.851	11.628	-0.222	0.21799	0.24469
CG30105	2071	2669	3373	2459	2961	1723	3297	2870	2643	2713	1.026	11.368	11.406	0.038	0.87878	0.48243
CG30108	682	1366	1516	1223	532	352	786	845	1197	629	0.525	10.225	9.297	-0.928	0.03825	0.12554
CG30109	2457	2740	3155	2258	2072	2092	2341	1118	2652	1906	0.719	11.373	10.896	-0.477	0.06585	0.14493
CG3011	47966	48279	45634	48477	37299	39651	36164	33274	47589	36597	0.769	15.538	15.159	-0.379	0.00031	0.07841
CG30118	9609	9971	6102	8865	7915	6305	8377	6001	8637	7150	0.828	13.076	12.804	-0.273	0.20795	0.23891
CG30122	179564	164168	228149	184958	132719	122140	162592	119331	189210	134196	0.709	17.53	17.034	-0.496	0.01737	0.11443
CG30152	2723	2660	3716	2934	2063	2355	2980	1891	3008	2322	0.772	11.555	11.181	-0.373	0.09102	0.16072
CG30156	2033	861	841	587	803	631	969	960	1080	841	0.778	10.077	9.715	-0.362	0.49882	0.36449
CG30157	742	742	1008	799	1004	821	920	642	823	847	1.029	9.684	9.726	0.042	0.81801	0.46586
CG30159	14481	12374	20376	16016	10413	11930	11128	10137	15812	10902	0.689	13.949	13.412	-0.536	0.03039	0.12031
CG3016	14461	13021	23596	18923	10129	9261	12813	12175	17500	11094	0.634	14.095	13.438	-0.658	0.04465	0.12931
CG30160	841	428	468	855	295	314	789	751	648	537	0.829	9.34	9.07	-0.27	0.55615	0.38516
CG30183	20090	18756	23683	17828	14720	12193	16784	16639	20089	15084	0.751	14.294	13.881	-0.413	0.02428	0.11676
CG30185	6975	6309	8350	7225	4827	4978	6272	4088	7215	5041	0.699	12.817	12.299	-0.517	0.01289	0.11443
CG30187	1396	1119	2399	2061	659	827	1007	543	1744	759	0.435	10.768	9.568	-1.2	0.0195	0.1148
CG30194	2874	2700	4552	1988	2187	1373	1847	2162	3028	1892	0.625	11.564	10.886	-0.678	0.09559	0.16398
CG30196	852	789	1486	1288	548	492	997	427	1104	616	0.558	10.108	9.268	-0.841	0.06189	0.14232
CG3021	4001	4489	5316	5180	4329	2879	4106	3411	4746	3681	0.776	12.213	11.846	-0.367	0.05654	0.13885
CG30291	11968	11255	13194	12442	8813	7526	11279	10117	12215	9434	0.772	13.576	13.204	-0.373	0.02213	0.11599
CG3032	4471	3111	4457	4102	3119	3564	2973	2749	4035	3101	0.769	11.978	11.599	-0.38	0.04216	0.12852
CG3033	24548	25688	38270	27839	19834	16367	17649	17348	29086	17799	0.612	14.828	14.12	-0.709	0.01275	0.11443
CG30338	2114	2204	3085	2638	2170	2223	1920	2667	2510	2245	0.894	11.294	11.132	-0.161	0.36703	0.3153
CG30344	3541	3121	5304	5877	2748	2306	4303	3847	4461	3301	0.74	12.123	11.689	-0.434	0.20435	0.23693
CG30349	21904	19223	22114	19296	12662	14124	20616	14659	20634	15515	0.752	14.333	13.921	-0.411	0.03748	0.12524
CG30357	729	718	2079	1054	904	1248	580	747	1145	870	0.76	10.161	9.765	-0.397	0.46294	0.35042
CG3036	7652	8150	11075	10453	4200	4253	9737	7095	9333	6321	0.677	13.188	12.626	-0.562	0.10347	0.16938
CG30373	2705	2708	3864	1657	2171	2232	2021	1599	2733	2006	0.734	11.416	10.97	-0.446	0.17477	0.2187
CG30377	1454	633	1059	1581	1140	1082	865	376	1182	866	0.733	10.206	9.758	-0.449	0.29539	0.28598
CG3038	16778	14574	28137	22983	10568	10021	15887	14094	20618	12643	0.613	14.332	13.626	-0.706	0.0564	0.13874
CG30381	1370	1497	1124	1284	1934	1072	1774	702	1319	1370	1.039	10.365	10.42	0.055	0.87	0.47999
CG30382	36030	33271	32596	33259	41171	37042	43612	45657	33789	41870	1.239	15.044	15.354	0.309	0.00685	0.10971
CG30383	797	775	1313	1639	886	647	447	712	1131	673	0.595	10.143	9.394	-0.749	0.09228	0.16137
CG30385	1885	1256	1205	1639	725	964	1917	448	1496	1013	0.677	10.547	9.985	-0.562	0.22581	0.24961
CG30389	36720	35355	34247	32311	22565	21248	37401	29930	34658	27786	0.802	15.081	14.762	-0.319	0.12416	0.18518
CG30392	4022	2989	5704	3667	2049	2649	3837	4523	4095	3264	0.797	12	11.673	-0.327	0.34148	0.30539
CG30394	6167	6449	5572	4886	4345	3948	5579	4656	5769	4632	0.803	12.494	12.177	-0.317	0.05963	0.14074
CG3040	2908	2420	4903	3084	1870	1277	2215	1024	3329	1597	0.48	11.701	10.641	-1.06	0.02916	0.12005
CG30403	2759	2875	3525	2804	2862	2157	1345	2044	2991	2102	0.703	11.546	11.038	-0.509	0.04789	0.13168
CG30415	16815	14675	18328	17932	11156	13585	13485	19028	16938	14314	0.845	14.048	13.805	-0.243	0.20782	0.23888
CG30421	18329	16531	17270	19672	11000	10972	16266	12667	17950	12726	0.709	14.132	13.636	-0.496	0.01033	0.11385
CG30423	11140	9334	8691	10721	7020	6228	8961	9358	9972	7892	0.791	13.284	12.946	-0.337	0.07082	0.1476
CG30428	3616	2806	5138	4468	1775	1357	2589	1535	4007	1814	0.453	11.968	10.825	-1.144	0.00886	0.11214
CG30440	38757	32898	34374	37962	23122	19066	35469	30895	35998	27138	0.754	15.136	14.728	-0.408	0.06677	0.14562
CG3045	5893	4778	5198	7258	3409	3361	3865	4180	5782	3704	0.641	12.497	11.855	-0.642	0.01137	0.11385
CG30460	4913	3095	4334	6952	2289	1657	3893	2559	4823	2600	0.539	12.236	11.344	-0.892	0.05431	0.13634
CG30463	24142	22962	29071	19890	10623	9499	22961	14561	24016	14411	0.6	14.552	13.815	-0.737	0.03702	0.12524
CG30466	702	831	1484	1679	479	600	857	1414	1174	838	0.713	10.197	9.71	-0.487	0.32984	0.30113
CG30467	9718	7408	15807	9899	9149	8861	12804	8293	10708	9777	0.913	13.386	13.255	-0.131	0.66771	0.41852
CG30491	2885	1869	2871	2370	1914	1535	2049	2005	2499	1876	0.751	11.287	10.873	-0.414	0.05946	0.14056
CG30493	2355	1849	4215	2729	1098	1568	1553	1586	2787	1451	0.521	11.445	10.503	-0.942	0.04307	0.12866
CG30496	8921	8210	13709	11654	7079	7410	9364	6129	10623	7496	0.706	13.375	12.872	-0.503	0.0727	0.14822
CG30497	5589	6157	6072	10009	6589	5478	2907	6404	6957	5344	0.768	12.764	12.384	-0.38	0.27107	0.27497
CG30499	17388	14411	26736	17097	13019	13387	13406	13951	18908	13441	0.711	14.207	13.714	-0.492	0.08936	0.15983
CG3061	13272	10755	17348	14039	10093	7874	14325	12110	13854	11101	0.801	13.758	13.438	-0.32	0.2051	0.2373
CG3065	666	830	908	483	498	951	497	445	722	598	0.828	9.496	9.223	-0.272	0.44314	0.34167
CG3071	13850	13827	17251	12046	9614	10256	10778	9268	14243	9979	0.701	13.798	13.285	-0.513	0.00956	0.11256
CG3077	3294	3366	4402	3910	2298	1640	4215	2537	3743	2673	0.714	11.87	11.384	-0.486	0.12782	0.18817
CG3078	411	349	487	823	419	216	1168	452	517	564	1.09	9.015	9.14	0.124	0.84837	0.47397
[truncated: 5,595 more rows]

## Sheet: DOWN
GENE	P57B-1	P57B-2	P57B-3	P57B-4	NIPB-1	NIPB-2	NIPB-3	NIPB-4	P57B_AVE	NIPB_AVE	NIPB_P57B_RATIO	LOG2_P57B	LOG2_NIPB	LOG2_NIPB_P57B_RATIO	P_VALUE	Q_VALUE
128up	21909	23159	21070	23909	17217	15319	20426	17553	22512	17629	0.783	14.458	14.106	-0.353	0.00736	0.11155
18w	99918	92405	127822	98402	60915	56851	96677	63982	104637	69606	0.665	16.675	16.087	-0.588	0.02734	0.11939
5PtaseI	5654	4205	5585	6647	3883	3657	4298	3038	5523	3719	0.673	12.431	11.861	-0.571	0.01899	0.1147
a	11548	12164	13294	11970	9624	7026	10581	7609	12244	8710	0.711	13.58	13.088	-0.491	0.00835	0.11179
Aats-ala-m	9379	9226	12731	11259	6163	5912	8985	6140	10649	6800	0.639	13.378	12.731	-0.647	0.01327	0.11443
Aats-asn	67624	69887	108660	82458	45016	43494	52515	47262	82157	47072	0.573	16.326	15.523	-0.804	0.01075	0.11385
Aats-asp	55749	49409	83758	69600	38040	40702	50052	44339	64629	43283	0.67	15.98	15.402	-0.578	0.03834	0.12564
Aats-cys	27667	26378	33697	30235	20971	21106	24538	24422	29494	22759	0.772	14.848	14.474	-0.374	0.01203	0.11438
Aats-gln	45841	44265	53016	53618	29883	31983	46441	37697	49185	36501	0.742	15.586	15.156	-0.43	0.02837	0.11966
Aats-glupro	136721	130206	172287	147202	85079	85378	127500	107214	146604	101293	0.691	17.162	16.628	-0.533	0.01644	0.11443
Aats-ile	67034	59728	86518	73584	43834	42268	64951	53933	71716	51246	0.715	16.13	15.645	-0.485	0.03829	0.12556
Aats-lys	67545	62679	70896	69007	53068	46483	65655	54185	67532	54848	0.812	16.043	15.743	-0.3	0.02686	0.11903
Aats-met	4948	3831	4853	4241	2984	3410	4141	3690	4468	3556	0.796	12.125	11.796	-0.329	0.04401	0.12908
Aats-trp	13967	12420	14136	13542	9629	8785	11632	11029	13517	10269	0.76	13.722	13.326	-0.396	0.00508	0.10662
ab	43714	41722	50835	62381	33857	35488	40076	39058	49663	37120	0.747	15.6	15.18	-0.42	0.04272	0.12866
ABCB7	11359	8679	11005	9121	6524	5499	6390	5581	10041	5998	0.597	13.294	12.55	-0.743	0.00136	0.10219
Ac13E	7822	6794	8221	5414	3225	4040	4232	4513	7063	4003	0.567	12.786	11.967	-0.819	0.00424	0.10662
ACC	56258	53269	78084	64408	40687	37371	53586	42724	63004	43592	0.692	15.943	15.412	-0.531	0.02541	0.11741
AcCoAS	2629	2253	4262	3379	2167	2247	834	1331	3131	1645	0.525	11.612	10.683	-0.929	0.03767	0.12524
achi	4838	4100	5598	5989	3178	3383	3995	3192	5131	3437	0.67	12.325	11.747	-0.578	0.01033	0.11385
Ack	21080	20973	30233	24363	13760	11971	17441	12956	24162	14032	0.581	14.56	13.776	-0.784	0.00644	0.10969
Acn	57881	53998	82265	60619	40963	43311	46525	44663	63691	43866	0.689	15.959	15.421	-0.538	0.02178	0.11599
Acon	104450	106403	152915	124257	74682	69968	95019	84267	122006	80984	0.664	16.897	16.305	-0.591	0.01689	0.11443
Acph-1	4988	4184	5310	4875	4151	3602	3966	4332	4839	4013	0.829	12.241	11.97	-0.27	0.02691	0.11903
Acsl	39268	34719	46859	39048	25202	25471	37733	28767	39974	29294	0.733	15.287	14.838	-0.448	0.0327	0.12212
Act42A	328392	306850	336256	338703	227108	220604	284710	262925	327550	248837	0.76	18.321	17.925	-0.397	0.00337	0.10264
Act5C	1718020	1668138	2377877	1973961	1157695	1112771	1663927	1447373	1934499	1345441	0.695	20.884	20.36	-0.524	0.02966	0.12018
Actr13E	20167	22730	29374	23194	17207	16232	18991	16315	23866	17186	0.72	14.543	14.069	-0.474	0.01746	0.11443
Ada	2916	3136	4660	2779	2078	1507	2511	1891	3373	1997	0.592	11.72	10.963	-0.756	0.02913	0.12005
ade3	49989	45486	70119	56066	37671	35695	38961	27898	55415	35056	0.633	15.758	15.097	-0.661	0.01367	0.11443
ade5	51409	48276	66503	68053	38735	36308	51509	46906	58560	43365	0.741	15.838	15.404	-0.433	0.04953	0.13241
aft	20790	18894	24354	20659	14712	15055	15782	19523	21174	16268	0.768	14.37	13.99	-0.38	0.02166	0.11599
AGO1	90672	91422	87469	96389	64069	60449	90884	68842	91488	71061	0.777	16.481	16.117	-0.365	0.02775	0.11953
Ahcy13	80101	75209	78477	87804	61851	62090	67040	67932	80398	64728	0.805	16.295	15.982	-0.313	0.00238	0.10219
AIF	17372	14106	23537	19352	11092	11506	15482	11582	18592	12415	0.668	14.182	13.6	-0.583	0.03208	0.12212
akirin	83233	75837	85259	92467	64675	64161	78898	76508	84199	71061	0.844	16.362	16.117	-0.245	0.04378	0.12887
Akt1	38699	34113	40859	39666	24486	23430	34854	26958	38334	27432	0.716	15.226	14.744	-0.483	0.0105	0.11385
al	10290	9757	15123	12323	7360	6292	10318	7178	11873	7787	0.656	13.535	12.927	-0.609	0.03432	0.12318
Ald	40516	43173	54837	52299	36143	35903	40174	32943	47706	36291	0.761	15.542	15.147	-0.395	0.02319	0.1162
Aldh-III	24499	23067	28872	24944	21069	17612	18477	16952	25346	18527	0.731	14.629	14.177	-0.452	0.00437	0.10662
Alh	65481	59309	58406	64097	36374	32725	61669	48172	61823	44735	0.724	15.916	15.449	-0.467	0.04493	0.12968
ALiX	36983	39312	54001	48253	27960	24361	34006	30972	44637	29325	0.657	15.446	14.84	-0.606	0.01393	0.11443
alpha-Est10	4797	4981	6419	6658	2094	1393	5058	4063	5714	3152	0.552	12.48	11.622	-0.858	0.03943	0.12675
alpha-Man-II	41808	35778	46328	41446	28803	28033	38142	26175	41340	30288	0.733	15.335	14.886	-0.449	0.01829	0.11443
alpha-Man-IIb	21624	18312	18502	16795	10582	10739	15581	14314	18808	12804	0.681	14.199	13.644	-0.555	0.01003	0.11385
alpha-Spec	441028	433946	677365	499331	293944	281036	447320	356877	512918	344794	0.672	18.968	18.395	-0.573	0.04896	0.13239
alpha4GT1	5795	4512	3534	4617	2675	2930	3540	3734	4614	3220	0.698	12.172	11.653	-0.519	0.03792	0.12535
alphaCop	134060	124389	222911	151655	77082	72192	132224	81676	158254	90793	0.574	17.272	16.47	-0.802	0.04253	0.12866
alphaPS5	2041	1637	2411	2930	1491	1122	1291	678	2255	1146	0.508	11.139	10.162	-0.977	0.01426	0.11443
amd	7389	5750	6982	10032	4708	3813	3390	5223	7538	4283	0.568	12.88	12.065	-0.815	0.01686	0.11443
ana1	19582	20282	23602	23903	14065	14335	20312	15285	21842	15999	0.732	14.415	13.966	-0.449	0.01908	0.1147
ana3	17845	15666	20962	21279	14309	10797	17693	13601	18938	14100	0.745	14.209	13.783	-0.426	0.04766	0.13159
Ance	153157	139769	195383	177216	89135	77593	107632	112836	166381	96799	0.582	17.344	16.563	-0.781	0.00337	0.10264
Ant2	9879	11411	16436	12484	6716	6830	8931	9454	12552	7983	0.636	13.616	12.963	-0.653	0.02689	0.11903
Anxb11	27787	24411	40919	31305	17393	16729	27151	21045	31106	20579	0.662	14.925	14.329	-0.596	0.04943	0.13241
AP-50	33307	31326	44761	39072	25844	23633	32081	28406	37116	27491	0.741	15.18	14.747	-0.433	0.03445	0.12321
Apc	39551	40083	55788	43213	25620	29295	41404	25378	44659	30424	0.681	15.447	14.893	-0.554	0.03747	0.12524
Apc2	23227	19033	28099	22223	15893	15984	20817	15741	23146	17109	0.739	14.498	14.062	-0.436	0.0363	0.12507
aPKC	32983	26519	39991	36028	20852	19594	30613	26477	33881	24384	0.72	15.048	14.574	-0.475	0.04761	0.13159
APP-BP1	8984	7309	8304	7520	6010	5730	7200	5115	8029	6014	0.749	12.971	12.554	-0.417	0.0134	0.11443
ara	46514	40881	62090	50365	27908	27495	38292	30105	49963	30950	0.619	15.609	14.918	-0.691	0.01013	0.11385
Arf79F	139915	125045	159550	146992	93696	82852	121531	133121	142875	107800	0.755	17.124	16.718	-0.406	0.04356	0.12874
ArfGAP3	42111	38831	38575	44388	26937	25475	39297	27368	40976	29769	0.727	15.322	14.862	-0.461	0.01837	0.11443
Ark	20050	18662	30712	21926	12779	11713	17233	13389	22838	13779	0.603	14.479	13.75	-0.729	0.02231	0.11599
armi	29607	25779	28017	30394	20292	19198	22141	25242	28449	21718	0.763	14.796	14.407	-0.389	0.00686	0.10971
Arp5	10545	12141	13167	12193	10851	9996	9614	6439	12011	9225	0.768	13.552	13.171	-0.381	0.0454	0.13002
Arp8	9219	9202	15680	9584	6310	7388	6248	6917	10921	6716	0.615	13.415	12.713	-0.702	0.04013	0.12737
Arpc3A	7135	6763	11149	9930	4542	3682	5480	6150	8744	4963	0.568	13.094	12.277	-0.817	0.01961	0.1148
arr	137665	128314	222246	161122	83927	83864	142962	87539	162337	99573	0.613	17.309	16.603	-0.705	0.0498	0.13241
Ars2	70311	62527	79845	65395	47688	46340	66708	51652	69519	53097	0.764	16.085	15.696	-0.389	0.03436	0.12318
Art3	16221	15435	17075	18478	11107	13676	16292	11585	16802	13165	0.784	14.036	13.684	-0.352	0.03582	0.12459
Art7	10239	8081	13474	10807	5959	4702	7475	7851	10650	6497	0.61	13.379	12.665	-0.713	0.0202	0.1152
Art8	5699	5323	8115	6125	2787	3303	4267	4788	6315	3786	0.6	12.625	11.887	-0.738	0.0167	0.11443
Asap1	26780	24487	34576	31764	20583	17646	24460	17142	29402	19958	0.679	14.844	14.285	-0.559	0.01608	0.11443
ash1	25545	25733	28410	27271	20795	17190	23706	20094	26740	20446	0.765	14.707	14.32	-0.387	0.00571	0.10662
ash2	15528	15267	16607	15757	12323	11560	14861	13121	15790	12966	0.821	13.947	13.662	-0.284	0.01017	0.11385
asl	23174	19481	32547	25111	17533	16968	19899	16878	25079	17820	0.711	14.614	14.121	-0.493	0.04312	0.12866
ASPP	39815	37560	46040	47331	26017	27383	38688	29434	42687	30380	0.712	15.382	14.891	-0.491	0.01608	0.11443
ast	11318	9374	17149	11623	6820	7121	9096	8061	12366	7774	0.629	13.594	12.925	-0.67	0.03919	0.12656
Ate1	12586	14334	18618	15508	10996	9881	13212	12170	15262	11565	0.758	13.898	13.497	-0.4	0.04456	0.12931
Atf6	10770	10241	11439	11406	8488	6585	10288	9517	10964	8719	0.795	13.42	13.09	-0.33	0.03865	0.12584
Atg1	23798	19681	25518	24399	14270	13011	22861	14549	23349	16173	0.693	14.511	13.981	-0.53	0.03235	0.12212
Atg12	1490	1613	1457	1342	1097	1078	1156	1008	1475	1085	0.735	10.527	10.083	-0.444	0.00084	0.10219
Atg13	15888	16684	16527	18050	12393	11108	14167	11728	16787	12349	0.736	14.035	13.592	-0.443	0.00147	0.10219
Atg7	3953	3118	5075	4883	2219	2874	2725	1983	4257	2450	0.576	12.056	11.259	-0.797	0.011	0.11385
Atg9	10163	10401	13107	13395	7662	6979	10727	8912	11767	8570	0.728	13.522	13.065	-0.457	0.03632	0.12508
atl	52250	54181	58193	54598	32667	34553	50352	45517	54805	40772	0.744	15.742	15.315	-0.427	0.01964	0.1148
atms	24141	23379	31455	28188	20244	19283	21454	23524	26791	21126	0.789	14.709	14.367	-0.343	0.03508	0.12401
ATP7	12521	11979	14458	12195	7397	7504	13094	8960	12788	9239	0.722	13.643	13.173	-0.469	0.04984	0.13241
ATPCL	86788	84065	111037	91359	63851	60182	84124	79296	93312	71863	0.77	16.51	16.133	-0.377	0.04378	0.12887
ATPsyn-gamma	92356	88873	159838	102562	63251	64928	74953	69553	110907	68171	0.615	16.759	16.057	-0.702	0.04362	0.12881
Atu	29186	24171	33763	28519	19241	17183	24253	19371	28910	20012	0.692	14.819	14.289	-0.531	0.01134	0.11385
Aut1	9165	7822	11293	9462	6888	6074	7302	6806	9435	6768	0.717	13.204	12.724	-0.479	0.01259	0.11443
awd	447446	470405	613820	568198	392031	436682	422215	411132	524967	415515	0.792	19.002	18.665	-0.337	0.03588	0.12462
Awh	1237	1246	978	795	398	467	1066	352	1064	571	0.536	10.056	9.157	-0.899	0.04804	0.13181
Axs	4587	4917	6834	6215	3045	3101	4730	3217	5638	3523	0.625	12.461	11.783	-0.678	0.01935	0.1148
Axud1	28353	26491	27578	26448	17983	18041	27654	17387	27218	20266	0.745	14.732	14.307	-0.425	0.03242	0.12212
b	2356	1882	2361	3684	758	385	1154	2102	2571	1100	0.428	11.328	10.103	-1.225	0.03344	0.12258
B-H2	3442	2384	3919	3602	2408	2433	2421	2565	3337	2457	0.736	11.704	11.263	-0.442	0.03916	0.12655
B4	51331	51776	61019	57849	29238	30742	47895	37233	55494	36277	0.654	15.76	15.147	-0.613	0.00749	0.1116
Bap55	28287	24241	29930	28604	20729	19318	26034	21722	27766	21951	0.791	14.761	14.422	-0.339	0.02212	0.11599
baz	49258	48331	69833	57740	28670	28734	45862	36868	56291	35033	0.622	15.781	15.096	-0.684	0.01649	0.11443
bbc	22334	18307	25330	21659	16360	12228	20629	16245	21907	16366	0.747	14.419	13.998	-0.421	0.04823	0.13211
bdg	43316	38703	52553	47682	28340	27591	42181	28089	45563	31550	0.692	15.476	14.945	-0.53	0.02306	0.11599
bel	154378	161561	217955	185227	111601	113877	158859	111679	179780	124004	0.69	17.456	16.92	-0.536	0.02333	0.1162
Best2	18050	19059	21737	21140	13389	13464	18589	15436	19996	15220	0.761	14.287	13.894	-0.394	0.01874	0.11443
Bet3	6533	8317	8909	8940	4893	5716	5664	7658	8175	5983	0.732	12.997	12.547	-0.45	0.03641	0.12516
Bet5	2267	2088	2693	2401	1293	1784	2110	1112	2362	1575	0.667	11.206	10.621	-0.585	0.02366	0.11642
beta'Cop	88756	87523	128051	99627	61458	59911	91499	68848	100989	70429	0.697	16.624	16.104	-0.52	0.04259	0.12866
beta4GalNAcTB	7047	6210	6330	8081	2800	4030	4607	4330	6917	3942	0.57	12.756	11.945	-0.811	0.00227	0.10219
betaggt-I	7160	6328	9851	7516	4643	4502	5826	5655	7714	5157	0.668	12.913	12.332	-0.581	0.02142	0.11599
betaTub56D	1013544	990498	1125124	1044776	711256	679121	1017483	820101	1043485	806990	0.773	19.993	19.622	-0.371	0.0277	0.11946
Bgb	21704	19216	26304	24316	15317	15269	18020	17324	22885	16483	0.72	14.482	14.009	-0.473	0.00922	0.11214
BHD	3332	4496	5562	4525	2756	2304	3692	3589	4479	3085	0.689	12.129	11.591	-0.538	0.0487	0.13231
BicD	41342	37614	54388	43354	27550	24858	38463	31677	44175	30637	0.694	15.431	14.903	-0.528	0.0273	0.11939
bif	112907	105580	96141	112540	73122	71785	107799	82611	106792	83829	0.785	16.704	16.355	-0.349	0.0472	0.13146
Bin1	11847	11342	19156	15408	7284	7701	9874	10333	14438	8798	0.609	13.818	13.103	-0.715	0.02861	0.11986
bin3	52707	50338	62865	60666	36645	37291	47023	41045	56644	40501	0.715	15.79	15.306	-0.484	0.00575	0.10662
bip2	29491	26104	25148	26049	16852	15200	23011	23668	26698	19683	0.737	14.704	14.265	-0.44	0.02431	0.11676
blos1	3191	4084	4207	4379	3526	2703	2955	2572	3965	2939	0.741	11.953	11.521	-0.432	0.02316	0.11612
blot	49164	44701	53236	53793	31558	28886	47029	33286	50224	35190	0.701	15.616	15.103	-0.513	0.01656	0.11443
blow	24475	26060	29253	31717	20091	20856	22997	23905	27876	21962	0.788	14.767	14.423	-0.344	0.01869	0.11443
blue	22206	23358	38406	29668	15058	13921	24005	17225	28409	17552	0.618	14.794	14.099	-0.695	0.04665	0.13146
blw	278380	272721	382986	333997	219694	226379	289541	215699	317021	237828	0.75	18.274	17.86	-0.415	0.04443	0.12931
BM-40-SPARC	16788	15507	23230	17912	12716	13928	10922	11722	18359	12322	0.671	14.164	13.589	-0.575	0.01593	0.11443
Bmcp	3991	4570	4035	4119	2055	3291	2999	1758	4179	2526	0.604	12.029	11.303	-0.726	0.0055	0.10662
boca	21183	20447	27479	19208	16777	13803	18051	17168	22079	16450	0.745	14.43	14.006	-0.425	0.03422	0.12318
boi	57673	54825	68918	67115	35012	34642	61090	39717	62133	42615	0.686	15.923	15.379	-0.544	0.03438	0.12318
bon	64252	62233	69695	68676	41864	43258	63505	49725	66214	49588	0.749	16.015	15.598	-0.417	0.01946	0.1148
bor	23369	20731	24606	23040	16052	18356	21552	15582	22937	17886	0.78	14.485	14.127	-0.359	0.01895	0.1147
Br140	25739	25438	35016	32272	20328	18133	25257	18401	29616	20530	0.693	14.854	14.325	-0.529	0.02042	0.1152
Brd8	20425	19214	26020	20558	15637	14608	18008	17765	21554	16505	0.766	14.396	14.011	-0.385	0.02664	0.11903
Bre1	47579	43233	59287	57281	33027	34384	45722	36564	51845	37424	0.722	15.662	15.192	-0.47	0.02371	0.11642
Brf	19593	17273	28675	22573	13316	15709	16627	13808	22029	14865	0.675	14.427	13.86	-0.567	0.03249	0.12212
brm	102250	93464	132215	107142	67503	67532	98745	64786	108768	74642	0.686	16.731	16.188	-0.543	0.0257	0.11761
brn	2912	3602	3536	3278	1832	2246	2979	2415	3332	2368	0.711	11.702	11.209	-0.493	0.01472	0.11443
Bruce	157615	141986	187408	163112	97282	94937	157158	118867	162530	117061	0.72	17.31	16.837	-0.473	0.03849	0.12565
bsf	50616	44750	62338	47147	33875	32300	40211	36843	51213	35807	0.699	15.644	15.128	-0.516	0.01127	0.11385
Bsg	21147	17998	21868	21719	13867	12668	17238	19120	20683	15723	0.76	14.336	13.941	-0.396	0.02946	0.12018
Bsg25D	21657	19579	24644	22892	12433	14274	21373	15665	22193	15937	0.718	14.438	13.96	-0.478	0.02961	0.12018
BtbVII	36738	32675	42725	39852	24380	23697	33873	26364	37997	27078	0.713	15.214	14.725	-0.489	0.01385	0.11443
Btk29A	50620	48663	58288	61649	35422	34162	53200	39660	54805	40611	0.741	15.742	15.31	-0.432	0.03761	0.12524
btsz	158903	159927	211817	192663	118590	111642	161900	123481	180828	128903	0.713	17.464	16.976	-0.488	0.02331	0.1162
btz	27546	35636	30053	31361	19163	20092	28234	19606	31149	21774	0.699	14.927	14.41	-0.517	0.01423	0.11443
Bub1	10957	9584	9557	10220	8356	7089	7691	7715	10080	7713	0.765	13.299	12.913	-0.386	0.00133	0.10219
bur	37191	38298	41168	39677	27425	26115	37024	28484	39084	29762	0.761	15.254	14.861	-0.393	0.01185	0.11408
Bx	9875	9732	9576	8452	7347	6534	7293	6338	9409	6878	0.731	13.2	12.748	-0.452	0.00089	0.10219
Bx42	35172	35993	36940	35915	27544	25919	36844	28034	36005	29585	0.822	15.136	14.853	-0.283	0.04176	0.12833
bys	15276	13165	14556	14131	11077	11554	12065	10673	14282	11342	0.794	13.802	13.469	-0.333	0.0015	0.10219
c11.1	15605	18437	27343	23646	13830	11671	16950	11700	21258	13538	0.637	14.376	13.725	-0.651	0.03763	0.12524
C1GalTA	9782	8272	8268	9563	5970	6257	8078	6631	8971	6734	0.751	13.131	12.717	-0.414	0.01128	0.11385
C3G	18676	19546	18199	21809	13833	13166	18629	14993	19557	15155	0.775	14.255	13.888	-0.368	0.02338	0.1162
Cad74A	83973	80832	106837	90735	54285	47509	74451	54507	90594	57688	0.637	16.467	15.816	-0.651	0.00706	0.11019
Cad86C	73517	61387	88081	70620	37318	36901	70409	43782	73401	47102	0.642	16.164	15.524	-0.64	0.03463	0.12361
Cad87A	94489	93208	114056	97322	51878	50456	94920	72550	99769	67451	0.676	16.606	16.042	-0.565	0.03096	0.12066
Cad96Ca	15867	17245	24815	20950	10364	10284	14576	15067	19719	12573	0.638	14.267	13.618	-0.649	0.02449	0.11676
Cad99C	87893	85310	109187	96681	49284	49406	86440	56248	94768	60345	0.637	16.532	15.881	-0.651	0.01595	0.11443
Caf1-105	10711	11734	11077	10231	9503	7748	6534	7981	10938	7941	0.726	13.417	12.955	-0.462	0.00476	0.10662
cal1	18775	19080	19594	18765	15907	13836	17734	15429	19054	15726	0.825	14.218	13.941	-0.277	0.00688	0.10971
CalpB	22677	19602	28533	24495	11882	12210	16421	14682	23827	13799	0.579	14.54	13.752	-0.788	0.00347	0.10264
CaMKI	19584	15411	21695	17230	10159	8663	15063	12737	18480	11655	0.631	14.174	13.509	-0.665	0.01336	0.11443
cana	30793	28221	42646	35354	23545	21462	26301	26827	34253	24534	0.716	15.064	14.582	-0.481	0.02888	0.12005
CanA-14F	23801	22707	19529	24297	13553	13060	19697	19028	22584	16335	0.723	14.463	13.996	-0.467	0.02288	0.11599
CanB2	17715	16338	24068	17840	10595	8942	11622	11840	18990	10750	0.566	14.213	13.392	-0.821	0.0043	0.10662
Cap	39633	36499	37819	38635	26699	24898	36725	28260	38147	29145	0.764	15.219	14.831	-0.388	0.01575	0.11443
CAP	3974	3252	4319	4611	3013	2212	2821	3245	4039	2823	0.699	11.98	11.463	-0.517	0.0161	0.11443
Cap-D3	8723	9046	11649	10724	6810	6706	6511	6099	10035	6531	0.651	13.293	12.673	-0.62	0.00264	0.10264
Cap-G	50934	49640	51809	57619	42571	42309	47672	41972	52501	43631	0.831	15.68	15.413	-0.267	0.00719	0.11034
Cap-H2	10262	8869	10994	11457	7739	8125	7394	7270	10396	7632	0.734	13.344	12.898	-0.446	0.00358	0.10304
Capr	136342	132620	131930	142240	90744	85122	133993	101092	135783	102738	0.757	17.051	16.649	-0.402	0.02545	0.11741
caps	38105	37836	49142	46229	20901	22439	28909	26236	42828	24621	0.575	15.386	14.588	-0.799	0.00172	0.10219
Cas	79121	74217	76472	77597	61291	56840	78102	65087	76852	65330	0.85	16.23	15.995	-0.234	0.04947	0.13241
casp	20698	16377	14316	20105	12456	11868	14455	15285	17874	13516	0.756	14.126	13.722	-0.403	0.04487	0.12961
cathD	44244	41927	58474	55695	37878	34466	42919	40823	50085	39022	0.779	15.612	15.252	-0.36	0.04922	0.13241
caup	29062	28316	41188	35848	18732	17967	28067	20737	33603	21376	0.636	15.036	14.384	-0.653	0.01854	0.11443
Cbl	13008	12737	15644	15060	9048	8420	12739	10852	14112	10265	0.727	13.785	13.325	-0.459	0.01939	0.1148
Cbp80	55971	49731	69750	56766	37738	35424	50361	42756	58054	41570	0.716	15.825	15.343	-0.482	0.0216	0.11599
cbx	2176	1921	2541	2179	888	1516	1586	1850	2204	1460	0.662	11.106	10.512	-0.594	0.02124	0.11582
CCKLR-17D3	4762	6620	5795	6301	3105	3515	5554	3029	5869	3801	0.648	12.519	11.892	-0.627	0.02829	0.11966
Cct1	16255	12085	18671	14630	9691	8139	12522	10719	15410	10268	0.666	13.912	13.326	-0.586	0.0213	0.11582
CDase	10146	10283	9921	9692	7457	6331	7917	6755	10011	7115	0.711	13.289	12.797	-0.493	0.00025	0.07841
cdc14	15528	14170	18011	17335	9718	7891	12762	10086	16261	10114	0.622	13.989	13.304	-0.685	0.00361	0.10304
cdc16	12930	11454	17316	14307	8165	7339	7792	10452	14002	8437	0.603	13.773	13.042	-0.731	0.00802	0.1116
cdc23	7568	8406	6436	8002	4853	4701	6651	4069	7603	5069	0.667	12.892	12.307	-0.585	0.01097	0.11385
Cdc27	12088	10799	9735	13751	8103	6688	10203	7626	11593	8155	0.703	13.501	12.993	-0.508	0.02358	0.11642
cdi	35420	32887	33610	34809	24646	22651	31254	26302	34182	26213	0.767	15.061	14.678	-0.383	0.00609	0.10662
Cdk4	16986	17465	16692	13455	11486	10454	14742	12562	16149	12311	0.762	13.979	13.588	-0.392	0.02507	0.117
cdm	24690	24037	23583	29294	19141	17593	23380	18829	25401	19736	0.777	14.633	14.269	-0.364	0.0209	0.11559
CdsA	10569	9623	13090	10095	7378	6100	7950	7037	10844	7116	0.656	13.405	12.797	-0.608	0.00504	0.10662
Ced-12	6278	5327	5934	6860	4331	4867	5920	4160	6100	4819	0.79	12.575	12.235	-0.34	0.04584	0.13053
ced-6	33714	32444	47630	36850	18805	17775	28557	24422	37659	22390	0.595	15.201	14.451	-0.75	0.01174	0.11385
Cen	10015	9456	10732	9193	7537	6307	7768	9415	9849	7757	0.788	13.266	12.921	-0.345	0.0277	0.11946
cenB1A	21390	18624	24000	22662	15804	15294	16940	16218	21669	16064	0.741	14.403	13.972	-0.432	0.0034	0.10264
cenG1A	17340	16795	24578	18606	9852	9170	16792	15315	19330	12782	0.661	14.239	13.642	-0.597	0.04679	0.13146
Cerk	13034	12122	18045	18374	11349	12684	8257	8325	15394	10154	0.66	13.91	13.31	-0.6	0.03808	0.12548
cert	11488	12066	19391	16478	10029	8951	9598	8042	14856	9155	0.616	13.859	13.16	-0.698	0.02534	0.11741
cg	91820	85382	103996	103854	66486	62179	87873	72431	96263	72242	0.75	16.555	16.141	-0.414	0.01633	0.11443
CG10026	1374	1366	1410	2066	177	85	1021	1052	1554	584	0.376	10.602	9.189	-1.412	0.02111	0.11582
CG10077	154785	150232	136077	138465	90075	88013	131610	103714	144890	103353	0.713	17.145	16.657	-0.487	0.00927	0.11214
CG10083	24684	25017	26651	25210	19002	18142	22651	19491	25391	19822	0.781	14.632	14.275	-0.357	0.00205	0.10219
CG10089	1622	2029	4660	3081	1057	894	1310	1126	2848	1097	0.385	11.476	10.099	-1.377	0.04272	0.12866
CG10107	75209	75675	82400	83505	48678	53565	65990	54633	79197	55716	0.704	16.273	15.766	-0.507	0.0015	0.10219
CG10144	10218	7918	16423	11644	6694	5456	7776	6641	11551	6642	0.575	13.496	12.697	-0.798	0.03841	0.12564
CG10158	7641	7111	10133	8702	5428	7427	6312	5358	8397	6131	0.73	13.036	12.582	-0.454	0.03323	0.12256
CG10200	4004	3914	6538	4730	2395	1715	2550	2884	4797	2386	0.497	12.228	11.22	-1.007	0.01042	0.11385
CG10208	2820	2629	2551	3542	1788	2406	1671	1395	2886	1815	0.629	11.495	10.826	-0.669	0.01378	0.11443
CG1021	29181	25070	30561	28465	15776	13307	23018	19420	28320	17880	0.631	14.79	14.126	-0.663	0.00505	0.10662
CG10222	4484	3435	3965	5627	2535	1969	1922	2689	4378	2279	0.52	12.096	11.154	-0.942	0.00609	0.10662
CG10249	43682	44113	57896	59530	37463	35147	38878	38495	51305	37496	0.731	15.647	15.194	-0.452	0.01959	0.1148
CG10277	15179	13330	15350	16155	11711	10738	12698	12645	15003	11948	0.796	13.873	13.544	-0.329	0.00676	0.10971
CG10283	5653	6029	4611	4502	1882	1688	4350	2695	5199	2654	0.51	12.344	11.374	-0.97	0.01191	0.11435
CG10286	30384	27967	39521	32005	27562	22932	27822	22415	32469	25183	0.776	14.987	14.62	-0.367	0.04497	0.12972
CG10321	23997	24500	34429	25641	16690	15883	23280	19014	27142	18717	0.69	14.728	14.192	-0.536	0.0294	0.12014
CG10333	19147	17773	31713	22982	15062	12093	16596	13430	22904	14295	0.624	14.483	13.803	-0.68	0.03957	0.12695
CG10337	1346	1508	1717	1728	608	353	589	659	1575	552	0.351	10.621	9.109	-1.512	0.00011	0.06724
CG10341	11559	9336	12970	11443	7910	7751	8911	8566	11327	8285	0.731	13.467	13.016	-0.451	0.0088	0.11214
CG10353	26033	22871	25072	30243	16199	14751	22253	17355	26055	17640	0.677	14.669	14.107	-0.563	0.00951	0.11245
CG10359	18104	11786	26101	22097	9492	8944	12925	14036	19522	11349	0.581	14.253	13.47	-0.782	0.04804	0.13181
CG1041	15023	14277	18019	16245	10121	8704	13261	11296	15891	10845	0.682	13.956	13.405	-0.551	0.00717	0.11034
CG10424	13737	11137	13584	13634	10036	8715	11696	9450	13023	9974	0.766	13.669	13.284	-0.385	0.01429	0.11443
CG10428	7029	5143	7713	9065	4389	4120	6272	4307	7237	4772	0.659	12.821	12.22	-0.601	0.04227	0.12864
CG10435	6990	6747	5572	5550	5289	3962	5671	4307	6215	4807	0.774	12.601	12.231	-0.37	0.04404	0.12912
CG10445	2733	2923	4912	4919	2167	1876	2807	1755	3872	2151	0.556	11.919	11.071	-0.848	0.03775	0.12524
CG10466	2204	1982	2403	2290	1837	1059	1483	1396	2220	1444	0.65	11.116	10.496	-0.621	0.00541	0.10662
CG10492	24073	21213	22990	21418	12923	13669	22014	16970	22424	16394	0.731	14.453	14.001	-0.452	0.03247	0.12212
CG10494	1916	2190	3144	2262	1572	1906	1576	1005	2378	1515	0.637	11.216	10.565	-0.651	0.03775	0.12524
CG10555	67875	72896	62298	73968	49917	49329	61359	48848	69259	52363	0.756	16.08	15.676	-0.403	0.00569	0.10662
CG10565	48306	47348	53175	51464	37638	37582	50060	39452	50073	41183	0.822	15.612	15.33	-0.282	0.03525	0.12412
CG10576	162324	146686	172607	176055	123538	120297	151931	140090	164418	133964	0.815	17.327	17.031	-0.296	0.02181	0.11599
CG10590	19055	20241	20215	22920	12871	13662	20395	16055	20608	15746	0.764	14.331	13.943	-0.388	0.04134	0.12833
CG10600	16398	17330	19163	23485	13318	11227	16450	12639	19094	13409	0.702	14.221	13.711	-0.51	0.02529	0.11741
CG10628	3451	2854	3385	4799	2409	1858	2632	1259	3622	2040	0.563	11.823	10.994	-0.829	0.02195	0.11599
CG10631	67480	67432	77630	78836	44916	45054	65068	48635	72845	50918	0.699	16.153	15.636	-0.517	0.00863	0.11185
CG10638	19073	20362	22033	21379	17876	14017	18931	17855	20712	17170	0.829	14.338	14.068	-0.271	0.03059	0.12056
CG10641	8352	7867	8141	9523	5730	4495	6957	5706	8471	5722	0.675	13.048	12.482	-0.566	0.00444	0.10662
CG10681	2378	1748	2382	1995	1041	919	946	1393	2126	1075	0.506	11.054	10.07	-0.984	0.00147	0.10219
CG1074	10696	7990	15709	11632	5204	5211	8040	6360	11507	6204	0.539	13.49	12.599	-0.891	0.02228	0.11599
CG10777	84105	76790	84820	81850	55751	56341	80900	65338	81891	64583	0.789	16.321	15.979	-0.343	0.03038	0.12031
CG10795	2348	2379	3430	2618	1630	1420	932	1679	2694	1416	0.525	11.395	10.467	-0.928	0.00572	0.10662
CG10803	17750	15542	22499	20150	11713	11308	15819	15094	18985	13483	0.71	14.213	13.719	-0.494	0.02711	0.1193
CG10863	1216	1209	2632	3148	762	658	890	908	2051	804	0.392	11.002	9.652	-1.35	0.04657	0.13139
CG10877	4647	3735	7436	5781	3397	2775	1762	2594	5400	2632	0.487	12.399	11.362	-1.037	0.01867	0.11443
CG10889	4296	5707	6523	4647	3594	3803	3693	4605	5293	3924	0.741	12.37	11.938	-0.432	0.04949	0.13241
CG10904	4224	4075	5856	5190	3603	3306	3807	3882	4836	3650	0.755	12.24	11.834	-0.406	0.03561	0.12428
CG10914	4025	5298	5581	4279	3457	3344	4278	3114	4796	3548	0.74	12.228	11.793	-0.435	0.03404	0.12278
CG10932	33889	34668	50302	37319	25314	24058	25532	22774	39045	24419	0.625	15.253	14.576	-0.677	0.00926	0.11214
CG10960	48466	46370	73485	53279	19413	17428	44144	34043	55400	28757	0.519	15.758	14.812	-0.946	0.02377	0.11642
CG10984	17792	17329	19290	16825	12223	11673	15984	13573	17809	13363	0.75	14.12	13.706	-0.414	0.00673	0.10971
CG11029	1463	1318	1941	1489	497	1301	1199	693	1553	923	0.594	10.601	9.85	-0.751	0.03738	0.12524
CG1104	15961	14298	16999	15631	9813	8113	13640	13626	15722	11298	0.719	13.941	13.464	-0.477	0.02558	0.11743
CG11055	13882	15384	20414	17188	9250	9295	15975	7874	16717	10599	0.634	14.029	13.372	-0.657	0.03759	0.12524
CG11076	25376	24667	35812	30527	19296	15865	20815	19878	29095	18963	0.652	14.829	14.211	-0.618	0.01124	0.11385
CG11092	49188	44459	49207	50892	35595	32627	40368	38867	48437	36864	0.761	15.564	15.17	-0.394	0.00197	0.10219
CG11103	4819	2553	3417	3091	1741	1717	2390	2126	3470	1994	0.574	11.761	10.961	-0.8	0.02755	0.11939
CG11107	46500	45922	55517	50176	36205	36110	44402	37513	49528	38558	0.778	15.596	15.235	-0.361	0.01003	0.11385
CG11123	9899	8756	10613	9015	6778	6818	9512	7351	9571	7615	0.796	13.224	12.895	-0.33	0.04464	0.12931
CG11127	7486	6488	8981	9910	5224	5366	6019	6913	8216	5880	0.716	13.004	12.522	-0.483	0.03396	0.12278
CG11138	35731	36315	45769	36240	25366	21954	34396	26122	38514	26960	0.7	15.233	14.719	-0.515	0.01801	0.11443
CG11148	69053	56762	62105	66015	43198	41283	56560	55545	63484	49147	0.774	15.954	15.585	-0.369	0.02461	0.11676
CG1115	14310	14146	26628	15635	8228	8185	10252	12784	17680	9862	0.558	14.11	13.268	-0.842	0.04985	0.13241
CG1116	6637	5777	9637	9067	6155	4845	4876	5522	7780	5350	0.688	12.926	12.385	-0.54	0.04821	0.13211
CG11188	9979	8580	10645	10334	5458	6529	9059	7263	9885	7077	0.716	13.271	12.789	-0.482	0.01916	0.1147
CG11208	31343	30082	35859	31258	22279	21571	30625	23780	32136	24564	0.764	14.972	14.584	-0.388	0.02078	0.11548
CG11210	17740	14847	21426	18488	11392	9371	17069	12348	18125	12545	0.692	14.146	13.615	-0.531	0.03881	0.12619
CG11241	1211	1047	1713	2088	645	153	637	963	1515	599	0.396	10.565	9.227	-1.337	0.01985	0.11492
CG11247	3210	3580	4124	4767	2469	2325	2628	2375	3920	2450	0.625	11.937	11.258	-0.678	0.00534	0.10662
CG11249	1250	1503	2651	1917	890	354	554	330	1830	532	0.291	10.838	9.056	-1.782	0.00792	0.1116
CG11255	15968	16387	29782	22248	12186	12780	12004	14762	21096	12933	0.613	14.365	13.659	-0.706	0.04782	0.13168
CG11306	10327	8774	12030	13467	6960	7466	7488	8901	11150	7704	0.691	13.445	12.911	-0.533	0.02037	0.1152
CG11309	4874	3927	5562	6032	2746	3053	4175	3490	5099	3366	0.66	12.316	11.717	-0.599	0.02012	0.1152
CG11337	10998	9745	12580	12740	6283	7950	7366	8915	11516	7628	0.662	13.491	12.897	-0.594	0.00493	0.10662
CG11370	11497	13603	5979	7308	4036	2375	2135	3525	9596	3018	0.314	13.228	11.559	-1.669	0.01161	0.11385
CG11374	1126	737	1709	900	579	661	293	521	1118	513	0.459	10.127	9.004	-1.122	0.03712	0.12524
CG11376	35033	32900	35190	37160	24686	24469	30163	30857	35070	27544	0.785	15.098	14.749	-0.349	0.00793	0.1116
CG11396	5481	4127	6364	6604	4211	4156	4141	4170	5644	4169	0.739	12.462	12.026	-0.437	0.03904	0.12644
CG11398	2507	3121	3881	3376	2320	1649	2937	1691	3221	2149	0.667	11.653	11.07	-0.584	0.04234	0.12864
CG11399	32557	28802	25753	33306	23667	18811	28686	20922	30105	23022	0.765	14.878	14.491	-0.387	0.04264	0.12866
CG11412	6986	6419	8196	8980	4935	4187	6795	4886	7645	5200	0.68	12.9	12.344	-0.556	0.02281	0.11599
CG11414	23850	25139	24625	24379	16328	15549	21237	19282	24498	18099	0.739	14.58	14.144	-0.437	0.00315	0.10264
CG11417	14294	13510	17916	14563	11019	11427	13272	9666	15071	11346	0.753	13.879	13.47	-0.41	0.02286	0.11599
CG11418	7098	8034	11577	9135	4955	5293	5781	4384	8961	5103	0.57	13.129	12.317	-0.812	0.00876	0.11214
CG11444	49292	52310	51145	50336	34241	40238	47181	48469	50771	42532	0.838	15.632	15.376	-0.255	0.04982	0.13241
CG1146	18216	16768	20998	17060	9100	8150	10761	11780	18260	9948	0.545	14.156	13.28	-0.876	0.00059	0.10219
CG11526	37662	36262	43826	42178	29007	25827	38391	25776	39982	29750	0.744	15.287	14.861	-0.426	0.0259	0.11791
CG11560	3964	3708	3635	4543	1890	2155	3379	2097	3963	2380	0.601	11.952	11.217	-0.735	0.0071	0.11026
CG11576	9031	7554	11094	9533	4508	4455	6223	5142	9303	5082	0.546	13.183	12.311	-0.872	0.00236	0.10219
CG11590	19155	19456	19429	16260	12272	11370	17126	13766	18575	13633	0.734	14.181	13.735	-0.446	0.01577	0.11443
CG11593	12953	12560	15496	15771	9422	9224	13162	11812	14195	10905	0.768	13.793	13.413	-0.38	0.0411	0.12811
CG11596	11527	9041	13891	12026	6223	6912	9534	5098	11621	6942	0.597	13.504	12.761	-0.743	0.01435	0.11443
CG11597	2591	2526	3025	2190	1554	2032	1178	1854	2583	1655	0.641	11.335	10.692	-0.643	0.01059	0.11385
CG11601	1960	1847	3030	3227	1015	1241	2099	1081	2516	1359	0.54	11.297	10.408	-0.888	0.0379	0.12535
CG11652	29733	26232	42716	32840	18252	19875	24990	20155	32880	20818	0.633	15.005	14.346	-0.659	0.01986	0.11492
CG11696	8482	7774	10605	9940	6099	7629	8053	7189	9200	7242	0.787	13.167	12.822	-0.345	0.04464	0.12931
CG11700	4703	4012	3116	5083	2277	1753	3380	2292	4229	2426	0.574	12.046	11.244	-0.802	0.01696	0.11443
CG11710	8416	8165	11325	7494	5022	5543	8078	5128	8850	5943	0.672	13.111	12.537	-0.575	0.03994	0.12723
CG11723	4355	3945	6680	6188	3714	2803	3106	3718	5292	3335	0.63	12.37	11.704	-0.666	0.03301	0.12244
CG11727	31403	27450	41986	31177	16212	18246	27896	20387	33004	20685	0.627	15.01	14.336	-0.674	0.02245	0.11599
CG11771	23338	20257	25730	22274	15851	14966	21346	18318	22900	17620	0.769	14.483	14.105	-0.378	0.02779	0.11963
CG11791	9761	9905	8820	9016	7785	6365	6726	7807	9375	7171	0.765	13.195	12.808	-0.387	0.0029	0.10264
CG11851	7813	7663	10429	8534	5007	6008	7586	5848	8610	6112	0.71	13.072	12.577	-0.494	0.02402	0.11642
CG11880	9615	9316	12114	10726	4275	5842	9512	7458	10443	6772	0.648	13.35	12.725	-0.625	0.02918	0.12005
CG11897	5974	4963	7135	5429	2710	2964	4051	2461	5875	3047	0.519	12.52	11.573	-0.947	0.00288	0.10264
CG11943	85107	75188	107315	90228	58646	60344	70357	53776	89460	60781	0.679	16.449	15.891	-0.558	0.00909	0.11214
CG11970	22819	18934	17645	19190	12769	14307	18886	13446	19647	14852	0.756	14.262	13.858	-0.404	0.03528	0.12412
CG11982	16928	14489	24523	20249	11171	10748	14087	14033	19047	12510	0.657	14.217	13.611	-0.607	0.03203	0.12212
CG11984	30135	29998	31326	33877	20623	20959	25021	21115	31334	21930	0.7	14.935	14.421	-0.515	0.00047	0.09851
CG12006	39952	37916	48356	43552	31130	31078	37701	36327	42444	34059	0.802	15.373	15.056	-0.318	0.02653	0.11903
CG12016	7888	5840	7755	8894	5574	5018	6245	4946	7594	5446	0.717	12.891	12.411	-0.48	0.02261	0.11599
CG12018	8894	8855	10728	11935	8042	7391	8845	7730	10103	8002	0.792	13.302	12.966	-0.336	0.04146	0.12833
CG12025	16704	17459	20952	18863	11785	11613	15773	17498	18494	14167	0.766	14.175	13.79	-0.385	0.04735	0.13157
CG12050	24548	20635	36841	30563	16880	15553	21180	18439	28147	18013	0.64	14.781	14.137	-0.644	0.03532	0.12413
CG12075	24790	25941	32568	29615	21118	15594	26804	19332	28229	20712	0.734	14.785	14.338	-0.447	0.04271	0.12866
CG12077	1274	964	2503	2064	1008	874	637	638	1701	789	0.464	10.732	9.624	-1.108	0.04677	0.13146
CG12081	17550	16916	16326	16882	12544	12473	15671	11488	16918	13044	0.771	14.046	13.671	-0.375	0.00627	0.10848
CG12082	59652	59569	102230	70544	39935	39625	52510	48670	72998	45185	0.619	16.156	15.464	-0.692	0.03912	0.12647
CG12090	17476	13771	18271	16480	10635	7991	14635	10467	16500	10932	0.663	14.01	13.416	-0.594	0.01645	0.11443
CG12091	29350	33206	35552	36555	27065	24410	29675	22797	33666	25987	0.772	15.039	14.665	-0.373	0.01302	0.11443
CG12096	8821	9350	9400	7521	6455	4880	6629	5614	8773	5895	0.672	13.099	12.525	-0.574	0.0029	0.10264
CG12099	35935	35702	43946	43480	28296	26540	35661	26798	39766	29324	0.737	15.279	14.84	-0.439	0.01576	0.11443
CG12121	24035	21146	23365	23612	14568	13638	22271	13747	23040	16056	0.697	14.492	13.971	-0.521	0.01851	0.11443
CG12128	4148	2612	4723	5468	2259	2660	2514	1872	4238	2326	0.549	12.049	11.184	-0.865	0.02292	0.11599
CG12159	4323	4399	9127	6394	3942	2666	2611	2337	6061	2889	0.477	12.565	11.496	-1.069	0.03663	0.12517
CG12163	62833	56770	96361	65735	42290	39356	53083	42368	70425	44274	0.629	16.104	15.434	-0.67	0.03124	0.12097
CG12179	10765	7710	13690	10203	7786	6967	7991	4273	10592	6755	0.638	13.371	12.722	-0.649	0.04267	0.12866
CG12182	4254	3745	4421	5104	2417	2722	3759	3845	4381	3186	0.727	12.097	11.637	-0.46	0.04003	0.12734
CG12206	11874	13525	15479	14371	8697	8439	10943	8611	13812	9173	0.664	13.754	13.163	-0.591	0.00296	0.10264
CG12213	22260	20713	28271	21277	14978	14052	20131	17356	23130	16629	0.719	14.497	14.021	-0.476	0.02591	0.11791
CG12219	5238	4479	5107	5490	3294	4109	4327	4273	5079	4001	0.788	12.31	11.966	-0.344	0.01557	0.11443
CG12236	19460	22816	34446	29628	12814	12367	23967	14417	26588	15891	0.598	14.698	13.956	-0.743	0.04855	0.13211
CG12241	13596	14314	20933	16476	8832	8815	13896	9354	16330	10224	0.626	13.995	13.32	-0.675	0.02515	0.11701
CG12253	4224	2857	4844	4259	1904	1588	3284	2855	4046	2408	0.595	11.982	11.233	-0.749	0.02996	0.12031
CG12264	11553	10674	11598	10544	9123	9584	9859	9044	11092	9402	0.848	13.437	13.199	-0.238	0.00254	0.10264
CG12299	22699	21896	26744	29212	17568	15503	21546	21894	25138	19128	0.761	14.618	14.223	-0.394	0.04131	0.12833
CG12321	19836	18133	21987	17866	14111	13046	16976	17438	19455	15393	0.791	14.248	13.91	-0.338	0.02983	0.12018
CG12325	11993	10146	14769	14335	10182	7661	10684	8885	12811	9353	0.73	13.645	13.191	-0.454	0.0349	0.12401
CG1233	7042	6604	5335	8555	3887	4326	4985	5803	6884	4750	0.69	12.749	12.214	-0.535	0.03461	0.1236
CG1234	16875	17647	17075	17524	14625	15104	15519	15972	17280	15305	0.886	14.077	13.902	-0.175	0.00115	0.10219
CG12343	9060	8398	9227	9326	5372	4774	7697	8646	9003	6622	0.736	13.136	12.693	-0.443	0.04561	0.13018
CG1236	14802	17133	23960	18499	13346	11686	10898	11790	18599	11930	0.641	14.183	13.542	-0.641	0.01604	0.11443
CG12391	38816	37225	48598	39662	32236	26490	35513	30526	41075	31191	0.759	15.326	14.929	-0.397	0.02072	0.11548
CG12393	6739	7115	9796	8974	5013	4819	6546	5683	8156	5515	0.676	12.994	12.429	-0.564	0.01909	0.1147
CG12413	4020	3644	5964	4766	2423	3400	1772	2161	4599	2439	0.53	12.167	11.252	-0.915	0.01292	0.11443
CG12547	16541	14694	20943	16705	9426	8678	14234	13195	17221	11383	0.661	14.072	13.475	-0.597	0.02209	0.11599
CG12560	1133	922	989	1316	421	626	633	773	1090	613	0.563	10.09	9.26	-0.83	0.00568	0.10662
CG12582	26383	25577	35135	27526	14793	13450	20190	18597	28655	16757	0.585	14.807	14.032	-0.774	0.00458	0.10662
CG12608	12577	12453	13740	13514	9069	9585	9319	8986	13071	9240	0.707	13.674	13.174	-0.5	4e-05	0.0489
CG12717	4036	3592	3758	4302	2880	2611	3569	1531	3922	2648	0.675	11.937	11.371	-0.567	0.03028	0.12031
CG12736	6741	7441	8464	7671	4698	4535	7518	5074	7579	5457	0.72	12.888	12.414	-0.474	0.03487	0.12401
CG12746	3624	3065	4071	4379	2657	2940	2252	3278	3785	2782	0.735	11.886	11.442	-0.444	0.03142	0.12137
CG12877	6602	6789	6625	7841	5933	6391	5776	4929	6964	5757	0.827	12.766	12.491	-0.275	0.02952	0.12018
CG12880	47061	46749	40830	45479	20490	19305	39797	35562	45030	28789	0.639	15.459	14.813	-0.645	0.02389	0.11642
CG12883	1799	2186	2259	1933	1123	733	1203	1428	2044	1122	0.549	10.997	10.132	-0.865	0.00219	0.10219
CG1291	5303	5617	6574	6684	3001	2158	4829	4133	6044	3530	0.584	12.561	11.786	-0.776	0.01047	0.11385
CG12942	13397	12997	16965	13218	9526	8908	12963	11733	14144	10783	0.762	13.788	13.396	-0.392	0.04557	0.13018
CG12948	23082	21378	29920	23147	14657	13828	19200	20959	24382	17161	0.704	14.574	14.067	-0.507	0.03049	0.12046
CG12964	5497	5653	5771	7773	3853	4765	3156	5301	6174	4269	0.691	12.592	12.06	-0.532	0.0377	0.12524
CG12991	7418	6932	11441	8871	5076	3372	5973	5826	8666	5062	0.584	13.081	12.305	-0.776	0.02205	0.11599
CG13001	10249	9286	10889	9606	7575	7836	8061	9917	10008	8347	0.834	13.289	13.027	-0.262	0.04105	0.12811
CG13096	73858	66219	70121	65167	53294	48284	60120	58082	68841	54945	0.798	16.071	15.746	-0.325	0.00564	0.10662
CG13151	4941	3875	6567	5015	3577	2942	3830	3614	5100	3491	0.685	12.316	11.769	-0.547	0.03358	0.12265
CG1317	21171	19680	29234	24502	14593	13283	20880	15855	23647	16153	0.683	14.529	13.98	-0.55	0.03182	0.12195
CG13175	10449	8972	8585	11227	7433	5841	8110	6596	9808	6995	0.713	13.26	12.772	-0.488	0.0121	0.11438
CG13185	85197	77798	97363	82664	48255	46606	75444	63410	85755	58429	0.681	16.388	15.834	-0.554	0.01412	0.11443
CG13197	2511	2111	1838	3040	1402	1571	1409	1755	2375	1535	0.646	11.213	10.584	-0.63	0.0221	0.11599
CG13369	2455	3907	3546	3015	1995	1902	2517	2431	3231	2211	0.684	11.658	11.111	-0.547	0.02756	0.11939
CG13377	22588	23088	40646	24681	12528	13167	19604	18567	27750	15967	0.575	14.76	13.963	-0.797	0.04568	0.13018
CG1344	17352	15295	20594	17571	11395	10785	13186	10813	17703	11545	0.652	14.112	13.495	-0.617	0.00243	0.10244
CG13506	21668	20685	25370	24085	11958	12507	17132	12654	22952	13563	0.591	14.486	13.727	-0.759	0.00113	0.10219
CG1354	68347	68788	90594	80672	52463	50105	59873	60838	77100	55820	0.724	16.234	15.768	-0.466	0.01177	0.11385
CG13605	8508	8732	9483	7888	7299	6162	8212	7310	8653	7246	0.837	13.079	12.823	-0.256	0.03872	0.12601
CG13663	4676	3450	4184	2552	1738	1735	2768	2870	3715	2278	0.613	11.859	11.153	-0.706	0.04212	0.12852
CG13671	6200	4670	9015	7782	3886	2604	3966	3840	6917	3574	0.517	12.756	11.803	-0.953	0.01549	0.11443
CG13676	74491	71971	79138	92916	48064	41485	65807	56964	79629	53080	0.667	16.281	15.696	-0.585	0.00941	0.11217
CG13698	17382	15702	16501	16819	11303	10888	13983	13143	16601	12329	0.743	14.019	13.59	-0.429	0.00196	0.10219
CG13742	2959	3731	3985	3897	1569	2313	2159	1215	3643	1814	0.498	11.831	10.825	-1.006	0.00187	0.10219
CG13773	3342	3582	2640	3069	2591	2516	1886	2334	3158	2332	0.738	11.625	11.187	-0.438	0.0181	0.11443
CG13784	9644	7116	12047	7917	4542	4409	7835	6110	9181	5724	0.623	13.164	12.483	-0.682	0.04339	0.12866
CG13800	18332	16188	24265	21739	9723	8190	18747	12473	20131	12283	0.61	14.297	13.584	-0.713	0.03698	0.12524
CG13875	3002	2539	2124	1940	985	676	1863	1812	2401	1334	0.556	11.229	10.382	-0.848	0.03088	0.12066
CG13896	4174	3030	4950	3136	2571	1634	2550	2565	3823	2330	0.609	11.9	11.186	-0.714	0.02669	0.11903
CG13900	223919	213792	370044	269469	152150	141758	197111	183957	269306	168744	0.627	18.039	17.364	-0.674	0.03822	0.12554
CG13917	68665	67373	95099	75784	46054	48850	65987	55297	76730	54047	0.704	16.228	15.722	-0.506	0.02676	0.11903
CG13928	2299	1962	3758	2196	1203	839	2123	910	2554	1269	0.497	11.318	10.309	-1.009	0.04337	0.12866
CG1399	52487	47664	64057	56571	34114	27926	47525	37307	55195	36718	0.665	15.752	15.164	-0.588	0.01376	0.11443
CG1407	12529	12273	12908	13226	9883	9576	12267	8652	12734	10095	0.793	13.636	13.301	-0.335	0.01626	0.11443
CG14073	19008	16637	17740	18861	11753	9693	17437	14796	18061	13420	0.743	14.141	13.712	-0.429	0.04088	0.1281
CG14103	17604	15679	19590	16234	11318	9828	13373	12536	17277	11764	0.681	14.077	13.522	-0.554	0.00319	0.10264
CG14135	1836	1926	2627	2363	1261	1507	1766	1278	2188	1453	0.664	11.096	10.505	-0.591	0.01581	0.11443
CG1416	42575	41782	50006	47926	32539	31918	38791	32858	45572	34027	0.747	15.476	15.054	-0.421	0.00414	0.10662
CG14200	60691	54839	71201	59925	41216	36437	57463	34303	61664	42355	0.687	15.912	15.37	-0.542	0.0216	0.11599
CG14215	62319	58501	84734	68729	52085	44739	62335	45518	68570	51169	0.746	16.065	15.643	-0.422	0.04914	0.13241
CG14220	8473	7623	10110	9763	6745	5698	6956	6283	8992	6420	0.714	13.134	12.648	-0.486	0.00699	0.1098
CG14230	12019	10916	12106	11028	8920	9484	10362	7051	11517	8954	0.777	13.491	13.128	-0.363	0.01569	0.11443
CG14257	10941	10934	11016	9105	5107	3995	7959	8484	10499	6386	0.608	13.358	12.641	-0.717	0.01325	0.11443
CG14291	18932	17243	18220	19584	12370	12386	14057	13821	18495	13159	0.711	14.175	13.684	-0.491	0.00022	0.07841
CG14299	36850	35987	37518	37055	26466	20531	30358	33216	36853	27643	0.75	15.169	14.755	-0.415	0.01575	0.11443
CG14352	2790	2250	3404	1988	1308	1431	1813	1964	2608	1629	0.625	11.349	10.67	-0.679	0.03119	0.12094
CG14372	10691	9283	12053	11431	4104	3795	8234	6363	10865	5624	0.518	13.407	12.457	-0.95	0.00473	0.10662
CG14395	831	1049	917	1154	690	228	795	626	988	585	0.592	9.948	9.192	-0.756	0.03035	0.12031
CG14411	28029	24189	32043	25172	19719	17935	25688	20133	27358	20869	0.763	14.74	14.349	-0.391	0.03705	0.12524
CG14438	66953	65164	75515	71326	48434	45913	67387	48324	69740	52515	0.753	16.09	15.68	-0.409	0.02034	0.1152
CG14439	21012	16926	25010	24886	9913	8801	17719	16459	21958	13223	0.602	14.422	13.691	-0.732	0.02565	0.11745
CG14440	9334	8312	7446	8291	7379	7570	6802	7156	8346	7227	0.866	13.027	12.819	-0.208	0.03728	0.12524
CG14441	9836	8545	10838	10730	4545	4393	7397	5018	9987	5338	0.534	13.286	12.382	-0.904	0.00184	0.10219
CG14442	39695	38353	68776	50593	28955	29203	37547	25339	49354	30261	0.613	15.591	14.885	-0.706	0.04354	0.12873
CG14476	201709	192711	229646	221662	138516	125497	186858	156512	211432	151846	0.718	17.69	17.212	-0.478	0.00931	0.11214
CG14613	6249	6475	5704	5929	4812	3178	4633	4608	6089	4308	0.707	12.572	12.073	-0.499	0.00518	0.10662
CG14615	1426	1097	1351	1607	761	363	894	1261	1370	819	0.598	10.42	9.678	-0.742	0.04169	0.12833
CG14629	3130	2915	2102	3445	440	579	1276	2069	2898	1091	0.376	11.501	10.091	-1.41	0.00859	0.11179
CG1463	6191	6035	8602	6542	4109	4134	3818	3436	6842	3874	0.566	12.74	11.92	-0.821	0.00299	0.10264
CG14646	6479	6578	7753	6349	3190	3815	6294	5439	6790	4684	0.69	12.729	12.194	-0.535	0.03662	0.12517
CG14657	20461	19105	26977	23988	14297	12694	20537	16074	22633	15900	0.703	14.466	13.957	-0.509	0.03357	0.12265
CG14683	16010	14404	15875	14296	12284	10056	13929	10352	15146	11655	0.77	13.887	13.509	-0.378	0.01383	0.11443
CG14711	6045	5561	8293	7564	3771	4014	5087	4945	6866	4454	0.649	12.745	12.121	-0.624	0.01534	0.11443
CG14715	6267	5836	9023	6435	4853	4418	5293	4602	6890	4791	0.695	12.75	12.226	-0.524	0.0307	0.12056
CG14721	2365	2810	4063	3824	2091	2433	2229	1838	3265	2148	0.658	11.673	11.069	-0.604	0.0386	0.12584
CG14722	12726	9319	12085	13520	9343	7415	9142	8397	11912	8574	0.72	13.54	13.066	-0.474	0.01643	0.11443
CG14749	10997	11014	14005	12908	7450	9292	9128	9403	12231	8818	0.721	13.578	13.106	-0.472	0.0079	0.1116
CG14767	29436	28739	42674	35283	21060	18436	28676	24598	34033	23192	0.681	15.055	14.501	-0.553	0.03268	0.12212
CG14777	1467	1214	2026	1392	665	855	482	1291	1525	823	0.54	10.575	9.685	-0.889	0.02943	0.12014
CG14785	1170	1383	1194	1287	583	896	1148	738	1258	841	0.669	10.297	9.717	-0.581	0.01843	0.11443
CG14786	22545	21240	34635	26707	15903	16257	18113	17555	26282	16957	0.645	14.682	14.05	-0.632	0.0227	0.11599
CG14805	15381	14710	16129	14150	10840	10125	14565	10614	15092	11536	0.764	13.882	13.494	-0.388	0.01827	0.11443
CG14830	10895	11117	11577	13701	6708	6129	9074	9972	11823	7971	0.674	13.529	12.96	-0.569	0.01402	0.11443
CG1486	18005	17560	31499	24457	11461	11757	17399	11773	22880	13097	0.572	14.482	13.677	-0.805	0.03398	0.12278
CG14881	1882	1626	1711	2139	785	1181	919	1177	1839	1015	0.552	10.845	9.988	-0.857	0.00152	0.10219
CG14898	2013	1024	3208	2120	710	612	1241	861	2091	856	0.409	11.03	9.741	-1.289	0.03843	0.12564
CG14903	1858	2044	1869	1653	1146	1655	1505	1110	1856	1354	0.73	10.858	10.403	-0.455	0.01839	0.11443
CG14955	3083	1510	3974	2077	986	628	1637	1491	2661	1185	0.446	11.378	10.211	-1.166	0.04724	0.13146
CG14961	3274	2284	3193	3430	1003	1771	2647	1687	3045	1777	0.584	11.572	10.795	-0.777	0.0245	0.11676
CG14967	26903	27789	37099	26329	16849	18617	25782	20419	29530	20417	0.691	14.85	14.317	-0.532	0.02896	0.12005
CG14971	4257	4802	4571	5303	2797	2843	3980	3634	4733	3314	0.7	12.209	11.694	-0.514	0.0083	0.11179
CG15012	8956	8572	11530	10796	5975	5902	8494	8036	9963	7102	0.713	13.282	12.794	-0.488	0.02706	0.11919
CG15027	2995	3809	5445	5255	2381	2757	3188	2712	4376	2759	0.631	12.095	11.43	-0.665	0.03813	0.12548
CG15084	2571	1935	3074	2649	1473	1894	1983	677	2557	1507	0.589	11.32	10.557	-0.763	0.03258	0.12212
CG15100	41092	43325	52660	45204	33115	31226	39781	36713	45570	35209	0.773	15.476	15.104	-0.372	0.01658	0.11443
CG15118	20866	19109	21743	20770	15628	12107	20422	11161	20622	14830	0.719	14.332	13.856	-0.476	0.03695	0.12524
CG1513	29011	26187	28152	26518	20903	18922	24226	18605	27467	20664	0.752	14.745	14.335	-0.411	0.00342	0.10264
CG1516	34608	29064	52995	47025	25880	25252	27494	26016	40923	26160	0.639	15.321	14.675	-0.646	0.03691	0.12524
CG1518	110161	108461	115729	120655	77909	72155	103484	85322	113752	84717	0.745	16.796	16.37	-0.425	0.00756	0.1116
CG1529	15516	12537	19249	13743	9635	11784	11842	10967	15261	11057	0.724	13.898	13.433	-0.465	0.03507	0.12401
CG15356	12314	14109	12026	14524	10052	9005	10581	8541	13243	9545	0.721	13.693	13.22	-0.472	0.00326	0.10264
CG15365	13459	15373	15758	15192	8357	9631	12221	12644	14946	10713	0.717	13.867	13.387	-0.48	0.01028	0.11385
CG15435	4953	4409	5865	4956	3580	3842	4734	4138	5046	4073	0.807	12.301	11.992	-0.309	0.04716	0.13146
CG15439	14129	14358	18549	15383	12748	10917	13101	10552	15605	11829	0.758	13.93	13.53	-0.4	0.02013	0.1152
CG1544	3170	3386	4389	5001	870	932	1018	855	3986	919	0.231	11.961	9.844	-2.117	0.00039	0.08669
CG15440	13518	13637	18837	15627	10616	9852	13102	11023	15405	11148	0.724	13.911	13.445	-0.467	0.0243	0.11676
CG15445	11604	11430	13969	11634	8380	9520	8613	7949	12159	8615	0.709	13.57	13.073	-0.497	0.00214	0.10219
CG1550	13368	11111	17829	15246	10302	9182	10401	10950	14388	10209	0.71	13.813	13.318	-0.495	0.02959	0.12018
CG15514	6782	8337	8422	8724	5169	4911	7440	7067	8066	6147	0.762	12.978	12.586	-0.392	0.0489	0.13239
CG15523	28698	25361	37866	32375	18384	17959	24626	24863	31075	21458	0.691	14.923	14.389	-0.534	0.02634	0.11868
CG15546	5263	5014	3616	5766	2250	2223	3178	2812	4915	2615	0.532	12.263	11.353	-0.91	0.00427	0.10662
CG15602	1472	870	1709	1710	1153	845	778	430	1440	802	0.557	10.492	9.647	-0.845	0.04169	0.12833
CG15618	27293	21516	33210	26565	16764	15229	23349	15998	27146	17835	0.657	14.728	14.122	-0.606	0.022	0.11599
CG15626	8449	8717	9081	11012	7388	7842	6946	6805	9315	7245	0.778	13.185	12.823	-0.363	0.01629	0.11443
CG15743	19727	16391	16491	20452	12622	10723	13173	17688	18265	13552	0.742	14.157	13.726	-0.431	0.04112	0.12811
CG1575	12204	10990	11653	12730	9677	8870	9634	8677	11894	9214	0.775	13.538	13.17	-0.368	0.00105	0.10219
CG1578	21669	21285	28442	24319	17730	18006	21590	17816	23929	18786	0.785	14.546	14.197	-0.349	0.035	0.12401
CG15814	8856	7524	8630	9229	6078	4918	7702	6745	8560	6361	0.743	13.063	12.635	-0.428	0.01896	0.1147
CG15817	25040	25236	29397	24025	17687	16212	23825	17771	25925	18874	0.728	14.662	14.204	-0.458	0.01422	0.11443
CG1582	15526	14610	21354	17738	9790	10943	15466	9268	17307	11367	0.657	14.079	13.473	-0.607	0.02789	0.11966
CG15861	1419	1849	2181	2395	713	400	944	839	1961	724	0.369	10.937	9.499	-1.438	0.00226	0.10219
CG15879	1481	1391	1632	1196	935	411	1298	1029	1425	918	0.644	10.477	9.842	-0.634	0.04979	0.13241
CG1597	24985	25545	34900	27921	15104	18956	25286	21652	28338	20249	0.715	14.79	14.306	-0.485	0.04165	0.12833
CG1607	79921	68420	104809	93684	56062	51274	76203	64035	86708	61893	0.714	16.404	15.917	-0.486	0.04195	0.12847
CG1620	28533	26288	32956	30394	18086	23429	23466	24328	29543	22327	0.756	14.851	14.447	-0.404	0.01151	0.11385
CG1635	1217	2127	1258	1377	920	817	815	492	1495	761	0.509	10.546	9.572	-0.974	0.01985	0.11492
CG1640	27319	27908	37415	35033	21063	22587	27208	24077	31919	23734	0.744	14.962	14.535	-0.427	0.02853	0.11977
CG1646	45778	44836	64440	53552	33326	36850	44716	32348	52152	36810	0.706	15.67	15.168	-0.503	0.02824	0.11966
CG1647	9219	7902	9741	10153	7804	6529	8421	5629	9254	7096	0.767	13.176	12.793	-0.383	0.03508	0.12401
CG1657	21134	18605	37929	27692	14426	12990	19099	13799	26340	15079	0.572	14.685	13.88	-0.805	0.04723	0.13146
CG16700	2009	1995	2060	2121	2074	1418	1173	1319	2046	1496	0.731	10.999	10.547	-0.452	0.03401	0.12278
CG1671	23193	21135	33100	24958	15487	16000	18732	16477	25596	16674	0.651	14.644	14.025	-0.618	0.01672	0.11443
CG16711	7135	6915	8083	8678	4016	4498	7316	5086	7703	5229	0.679	12.911	12.352	-0.559	0.02552	0.11741
CG16717	5465	6532	5278	7047	4330	4539	5289	4781	6081	4735	0.779	12.57	12.209	-0.361	0.02913	0.12005
CG16734	5898	6387	8094	7280	4109	4836	5870	4788	6915	4901	0.709	12.755	12.259	-0.497	0.01602	0.11443
CG16742	6556	6124	6106	5910	3874	3655	5648	4170	6174	4337	0.702	12.592	12.082	-0.51	0.00788	0.1116
CG1677	71298	71123	103409	82075	54370	56509	74339	52926	81976	59536	0.726	16.323	15.861	-0.461	0.04841	0.13211
CG16798	1763	1364	955	1473	984	723	1007	794	1389	877	0.632	10.439	9.776	-0.663	0.03038	0.12031
CG16838	11888	11535	17509	15019	10116	8475	10757	9074	13988	9605	0.687	13.772	13.23	-0.542	0.02664	0.11903
CG16868	31740	32078	30892	29035	23881	23421	28816	21054	30936	24293	0.785	14.917	14.568	-0.349	0.00939	0.11217
CG16890	3508	3819	3017	3682	2191	2913	1927	2336	3506	2342	0.668	11.776	11.193	-0.582	0.00521	0.10662
CG16896	13884	11185	15809	14009	8427	8030	11412	9996	13722	9466	0.69	13.744	13.209	-0.536	0.0134	0.11443
CG16903	30655	26163	29566	32893	21879	21708	26909	25575	29819	24018	0.805	14.864	14.552	-0.312	0.02338	0.1162
CG16935	6072	6926	8431	7210	5801	5307	5206	4492	7160	5202	0.727	12.806	12.345	-0.461	0.01263	0.11443
CG16952	35063	33565	41454	35089	25015	22568	29472	27081	36293	26034	0.717	15.147	14.668	-0.479	0.00421	0.10662
CG16953	13499	11107	15506	16849	8736	7969	10690	9987	14240	9345	0.656	13.798	13.19	-0.608	0.01258	0.11443
CG16959	2954	2722	4232	3668	2265	1577	2373	1291	3394	1877	0.553	11.729	10.874	-0.855	0.0128	0.11443
CG16972	15879	15004	19412	18849	12255	11739	14486	13122	17286	12901	0.746	14.077	13.655	-0.422	0.01231	0.11443
CG1698	2906	2480	2814	3110	895	1307	2177	1793	2828	1543	0.546	11.465	10.591	-0.874	0.00598	0.10662
CG17019	12074	11899	11181	11900	9370	8642	10285	8634	11763	9233	0.785	13.522	13.173	-0.349	0.00118	0.10219
CG1702	3342	4775	4704	3918	3262	2789	2753	2927	4185	2933	0.701	12.031	11.518	-0.513	0.01327	0.11443
CG1703	24044	24092	32594	28485	16856	15038	23934	21769	27304	19399	0.711	14.737	14.244	-0.493	0.03505	0.12401
CG17032	40594	42282	37866	43006	29603	26877	33658	32091	40937	30557	0.746	15.321	14.899	-0.422	0.00145	0.10219
CG17036	1562	1400	2435	2124	1218	611	1209	1312	1880	1087	0.578	10.877	10.087	-0.79	0.03396	0.12278
CG17065	4215	3690	7666	7169	2351	2229	3226	4049	5685	2964	0.521	12.473	11.533	-0.94	0.04773	0.13163
CG17082	14328	13565	17282	14814	6989	7347	12382	10573	14997	9323	0.622	13.872	13.187	-0.686	0.00994	0.11385
CG17140	2110	2002	3669	2652	737	671	1994	915	2608	1079	0.414	11.349	10.076	-1.273	0.02074	0.11548
CG1718	1969	1420	2494	1862	1578	1125	544	585	1936	958	0.495	10.919	9.904	-1.015	0.02517	0.11701
CG17184	9275	9021	9500	8420	6788	5713	7758	7943	9054	7051	0.779	13.144	12.784	-0.361	0.01195	0.11438
CG17202	19836	22039	29067	24408	15120	13692	21126	16513	23838	16613	0.697	14.541	14.02	-0.521	0.02985	0.12018
CG17209	22133	19584	31082	24057	16773	12721	18974	14882	24214	15838	0.654	14.564	13.951	-0.612	0.02439	0.11676
CG17233	36730	38478	46125	42304	28890	26823	36129	33591	40909	31358	0.767	15.32	14.937	-0.384	0.01861	0.11443
CG17265	14939	12970	18902	16885	9821	9531	13807	11466	15924	11156	0.701	13.959	13.446	-0.513	0.02514	0.11701
CG17273	37331	35703	44664	37976	28161	27155	35885	26903	38919	29526	0.759	15.248	14.85	-0.398	0.01794	0.11443
CG17278	93653	87079	105173	93850	56245	52525	71100	67792	94939	61915	0.652	16.535	15.918	-0.617	0.00131	0.10219
CG17323	14414	13751	17181	16475	8271	9117	14470	7495	15455	9838	0.637	13.916	13.264	-0.652	0.01958	0.1148
CG17337	21414	18511	24195	22675	14120	14685	18218	18160	21699	16296	0.751	14.405	13.992	-0.413	0.01616	0.11443
CG1737	53837	53781	66268	63184	41929	43506	54895	42484	59267	45704	0.771	15.855	15.48	-0.375	0.02261	0.11599
CG17471	11100	11120	16734	14057	8689	7876	8311	10041	13253	8729	0.659	13.694	13.092	-0.602	0.01954	0.1148
CG17494	28016	30352	33873	33130	22024	20915	29944	24501	31343	24346	0.777	14.936	14.571	-0.364	0.02757	0.11939
CG17544	21887	20073	35209	23823	16331	16131	16639	14021	25248	15781	0.625	14.624	13.946	-0.678	0.03387	0.12278
CG17549	10560	11353	13194	13758	5229	4860	7724	6879	12216	6173	0.505	13.577	12.592	-0.985	0.001	0.10219
CG17565	7860	9213	11551	10167	5924	6284	7326	6401	9698	6484	0.669	13.243	12.663	-0.581	0.00841	0.11179
CG17598	26514	25808	34224	30029	18720	17255	23332	19628	29144	19734	0.677	14.831	14.268	-0.563	0.00672	0.10971
CG17660	14383	12660	17346	12910	8955	7271	12400	8119	14325	9186	0.641	13.806	13.165	-0.641	0.0164	0.11443
CG17712	8102	7335	9902	8433	4876	3909	7067	7524	8443	5844	0.692	13.044	12.513	-0.531	0.04353	0.12873
CG17734	3922	4221	3144	5730	2811	2286	2091	2067	4254	2314	0.544	12.055	11.176	-0.879	0.01428	0.11443
CG17840	6991	5944	5109	6229	3095	4134	4228	4465	6068	3981	0.656	12.567	11.959	-0.608	0.00547	0.10662
CG17896	42834	46429	56139	48210	33680	28234	41582	32985	48403	34120	0.705	15.563	15.058	-0.504	0.01107	0.11385
CG17919	27043	24281	25681	23188	16066	16437	22698	21481	25049	19170	0.765	14.612	14.227	-0.386	0.02128	0.11582
CG17982	3523	3383	2600	3526	2239	2314	1986	2407	3258	2237	0.686	11.67	11.127	-0.543	0.00531	0.10662
CG17996	1484	2147	2636	1753	1275	1230	1631	1246	2005	1346	0.671	10.969	10.394	-0.575	0.0493	0.13241
CG18005	11175	10698	13635	11431	9276	8196	8747	9485	11735	8926	0.761	13.518	13.124	-0.395	0.0076	0.1116
CG18012	9908	7598	13827	10987	6798	5003	7165	7051	10580	6504	0.615	13.369	12.667	-0.702	0.0261	0.11829
CG1812	18526	16295	27955	21065	9360	10901	16048	15900	20960	13052	0.623	14.355	13.672	-0.683	0.04127	0.12833
CG18135	12363	11219	13019	9581	8880	7531	7488	7553	11545	7863	0.681	13.495	12.941	-0.554	0.00429	0.10662
CG1815	57460	52607	57558	50619	36190	33134	48885	29723	54561	36983	0.678	15.736	15.175	-0.561	0.00819	0.1116
CG1824	13157	13861	18411	13071	11945	9373	11757	10038	14625	10778	0.737	13.836	13.396	-0.44	0.0355	0.12416
CG1826	5194	7740	6451	6137	4791	3780	5283	4672	6380	4631	0.726	12.639	12.177	-0.462	0.0289	0.12005
CG18273	20600	17850	24466	18487	15115	15047	18333	13492	20351	15497	0.761	14.313	13.92	-0.393	0.03617	0.12492
CG18278	2254	1567	1878	2890	1132	926	1243	989	2147	1073	0.5	11.068	10.067	-1.001	0.01056	0.11385
CG18343	5940	5794	6580	5289	3941	3551	4820	4885	5901	4299	0.729	12.527	12.07	-0.457	0.00914	0.11214
CG18507	10442	9671	10029	10587	4407	5253	7502	7498	10182	6165	0.605	13.314	12.59	-0.724	0.00266	0.10264
CG18528	7705	7313	10446	9584	7293	4629	6871	5749	8762	6136	0.7	13.097	12.583	-0.514	0.03373	0.12278
CG18547	15799	14693	21917	15469	10285	8426	13921	11373	16969	11001	0.648	14.051	13.425	-0.625	0.02559	0.11743
CG18549	10242	7546	8409	6513	4243	3964	6652	4727	8178	4897	0.599	12.997	12.258	-0.74	0.0165	0.11443
CG18596	18026	14316	23340	20948	10668	9387	11343	15177	19157	11644	0.608	14.226	13.507	-0.718	0.01741	0.11443
CG18766	23765	21573	15445	24891	13366	12426	17535	17574	21418	15225	0.711	14.387	13.894	-0.492	0.04844	0.13211
CG1882	6310	6181	6682	7539	4294	5428	5626	4961	6678	5077	0.76	12.705	12.31	-0.395	0.0094	0.11217
CG18858	4546	3832	3667	5950	1971	2395	2501	2257	4499	2281	0.507	12.135	11.156	-0.98	0.00592	0.10662
CG1910	72905	61411	110790	88318	52044	47632	62759	46972	83356	52352	0.628	16.347	15.676	-0.671	0.03339	0.12256
CG1924	1282	1669	2276	643	329	492	703	785	1468	577	0.393	10.519	9.173	-1.347	0.04726	0.13147
CG1970	32700	28600	34063	32885	21095	20687	26288	25057	32062	23282	0.726	14.969	14.507	-0.462	0.00312	0.10264
CG2004	19635	18454	27890	23000	12836	13580	17436	15717	22245	14892	0.669	14.441	13.862	-0.579	0.02063	0.11543
CG2006	4460	4909	5064	4397	4228	2777	3840	3308	4708	3538	0.752	12.201	11.789	-0.412	0.01685	0.11443
CG2023	2984	3678	2989	3887	1766	2472	2691	1450	3385	2095	0.619	11.725	11.033	-0.692	0.01362	0.11443
CG2034	10183	9849	9394	10533	7524	9062	9543	8137	9990	8566	0.858	13.286	13.064	-0.222	0.03257	0.12212
CG2064	2948	3049	4031	3110	555	916	1197	1301	3284	992	0.302	11.681	9.955	-1.727	0.00027	0.07841
CG2076	17063	16868	17501	17535	15592	13531	16678	14866	17242	15167	0.88	14.074	13.889	-0.185	0.02253	0.11599
CG2100	7961	11047	14270	12939	7391	6452	7571	7797	11554	7303	0.632	13.496	12.834	-0.662	0.02287	0.11599
CG2116	16344	14382	22497	16933	10369	9557	13509	11598	17539	11258	0.642	14.098	13.459	-0.64	0.01778	0.11443
CG2118	19689	17905	32401	23445	13188	11848	13756	15315	23360	13527	0.579	14.512	13.724	-0.788	0.02483	0.11693
CG2135	8205	7943	12468	10946	5014	4197	6619	5635	9890	5366	0.543	13.272	12.39	-0.882	0.00958	0.11261
CG2162	22304	22464	19423	26865	14383	13672	20938	16999	22764	16498	0.725	14.474	14.01	-0.464	0.03175	0.12191
CG2182	29012	30489	50056	36653	19805	19124	27800	22467	36553	22299	0.61	15.158	14.445	-0.713	0.03333	0.12256
CG2225	21136	16697	22470	23950	13335	12870	16103	14405	21063	14178	0.673	14.362	13.791	-0.571	0.00712	0.11026
CG2246	13690	15451	15663	17539	10512	10574	15360	11885	15586	12083	0.775	13.928	13.561	-0.367	0.04451	0.12931
CG2247	28882	30373	35545	29722	21944	17969	26417	19344	31131	21418	0.688	14.926	14.387	-0.539	0.00663	0.10971
CG2258	6236	6362	8346	7717	5533	4324	6158	4084	7165	5025	0.701	12.807	12.295	-0.512	0.02414	0.11658
CG2260	14268	13985	13635	14315	11315	9164	11734	11035	14051	10812	0.769	13.778	13.4	-0.378	0.00152	0.10219
CG2263	34281	37060	37334	34841	26142	24400	31125	27044	35879	27178	0.757	15.131	14.73	-0.401	0.00171	0.10219
CG2316	20821	16727	22677	24255	11142	9324	16352	15340	21120	13040	0.617	14.366	13.671	-0.696	0.01341	0.11443
CG2321	4781	7045	8708	7532	5014	3955	5769	2889	7017	4407	0.628	12.777	12.105	-0.671	0.04519	0.12987
CG2371	3803	3153	4433	3185	1757	1781	3238	2437	3644	2303	0.632	11.831	11.169	-0.662	0.02728	0.11939
CG2469	44165	39760	44238	46209	27974	32055	38244	30156	43593	32107	0.737	15.412	14.971	-0.441	0.00444	0.10662
CG2543	2023	1496	1666	2758	692	879	1479	608	1986	915	0.461	10.956	9.837	-1.119	0.02024	0.1152
CG2608	4017	3629	3449	3872	3183	3202	3081	3337	3742	3201	0.855	11.87	11.644	-0.225	0.00748	0.1116
CG2641	2564	1763	2272	3390	1955	1284	1491	1371	2497	1525	0.611	11.286	10.575	-0.711	0.03997	0.12723
CG2691	38980	33604	50105	44027	25304	25557	32456	29854	41679	28293	0.679	15.347	14.788	-0.559	0.01436	0.11443
CG2694	9854	7941	12214	11159	7917	7712	8669	6819	10292	7779	0.756	13.329	12.925	-0.404	0.0451	0.12987
CG2701	18528	17743	25918	22456	14657	12574	15618	11637	21161	13622	0.644	14.369	13.734	-0.636	0.01155	0.11385
CG2765	25496	23756	22099	26494	16649	16308	19298	13293	24461	16387	0.67	14.578	14	-0.578	0.0021	0.10219
CG2767	40285	33867	60613	45522	27974	21367	30835	35184	45072	28840	0.64	15.46	14.816	-0.644	0.04423	0.12925
CG2789	15581	17991	17939	17356	13469	13181	16628	14454	17217	14433	0.838	14.072	13.817	-0.254	0.0277	0.11946
CG2790	8451	8484	13150	10504	7133	5682	6667	5960	10147	6361	0.627	13.309	12.635	-0.674	0.01704	0.11443
CG2807	60455	57294	86789	65896	40866	41448	58192	50243	67609	47687	0.705	16.045	15.541	-0.504	0.04332	0.12866
CG2811	7018	6129	7946	5602	4055	4518	4070	6061	6674	4676	0.701	12.704	12.191	-0.513	0.029	0.12005
CG2818	12413	9502	19201	13609	8190	6075	9956	8951	13681	8293	0.606	13.74	13.018	-0.722	0.04926	0.13241
CG2846	6857	6277	6447	6358	4761	4028	3905	3780	6485	4119	0.635	12.663	12.008	-0.655	9e-05	0.06002
CG2865	13313	11566	15532	15565	9932	7380	11193	10584	13994	9772	0.698	13.772	13.254	-0.518	0.01637	0.11443
CG2901	4074	3775	6809	4892	2846	2170	3641	2912	4887	2892	0.592	12.255	11.498	-0.757	0.0368	0.12524
CG2915	26337	23325	24062	25832	16707	15961	22361	19797	24889	18706	0.752	14.603	14.191	-0.412	0.00924	0.11214
CG2921	4227	4568	4491	4598	3287	2919	3730	4074	4471	3503	0.783	12.126	11.774	-0.352	0.01087	0.11385
CG2938	9315	10067	12068	14135	7528	7881	9019	6986	11396	7853	0.689	13.476	12.939	-0.537	0.02272	0.11599
CG2943	43538	39853	53247	45579	25891	25621	43453	31414	45554	31595	0.694	15.475	14.947	-0.528	0.0324	0.12212
CG2950	16157	16324	17793	17767	12116	12217	16672	13899	17010	13726	0.807	14.054	13.745	-0.31	0.02926	0.12014
CG2970	10307	11561	13713	12419	8009	7995	9957	9456	12000	8854	0.738	13.551	13.112	-0.439	0.01147	0.11385
CG2972	15320	16228	15559	15430	13276	13001	14025	9510	15635	12453	0.796	13.932	13.604	-0.328	0.021	0.11582
CG2976	16825	13052	24233	19945	10019	9308	12794	14618	18514	11685	0.631	14.176	13.512	-0.664	0.04317	0.12866
CG2982	23713	21211	18608	24746	16597	16078	17014	16840	22069	16632	0.754	14.43	14.022	-0.408	0.0078	0.1116
CG2990	4362	4136	5011	5554	3768	4029	3644	3753	4766	3799	0.797	12.219	11.891	-0.327	0.0268	0.11903
CG30000	6307	5267	4480	5846	3230	3929	3392	4326	5475	3719	0.679	12.419	11.861	-0.558	0.00944	0.11217
CG30015	49218	44351	59800	51526	30331	26556	45568	34153	51224	34152	0.667	15.645	15.06	-0.585	0.01708	0.11443
CG30020	30239	28553	36890	36502	24396	21751	31450	23954	33046	25388	0.768	15.012	14.632	-0.38	0.0432	0.12866
CG3008	20151	19110	15517	21593	13696	15004	14888	16669	19093	15064	0.789	14.221	13.879	-0.342	0.0307	0.12056
CG30089	8407	8414	12347	11338	3130	3603	5434	4613	10127	4195	0.414	13.306	12.034	-1.271	0.00197	0.10219
CG30096	943	1465	1905	1585	594	712	1315	607	1475	807	0.547	10.526	9.656	-0.87	0.04454	0.12931
CG30108	682	1366	1516	1223	532	352	786	845	1197	629	0.525	10.225	9.297	-0.928	0.03825	0.12554
CG3011	47966	48279	45634	48477	37299	39651	36164	33274	47589	36597	0.769	15.538	15.159	-0.379	0.00031	0.07841
CG30122	179564	164168	228149	184958	132719	122140	162592	119331	189210	134196	0.709	17.53	17.034	-0.496	0.01737	0.11443
CG30159	14481	12374	20376	16016	10413	11930	11128	10137	15812	10902	0.689	13.949	13.412	-0.536	0.03039	0.12031
CG3016	14461	13021	23596	18923	10129	9261	12813	12175	17500	11094	0.634	14.095	13.438	-0.658	0.04465	0.12931
CG30183	20090	18756	23683	17828	14720	12193	16784	16639	20089	15084	0.751	14.294	13.881	-0.413	0.02428	0.11676
CG30185	6975	6309	8350	7225	4827	4978	6272	4088	7215	5041	0.699	12.817	12.299	-0.517	0.01289	0.11443
CG30187	1396	1119	2399	2061	659	827	1007	543	1744	759	0.435	10.768	9.568	-1.2	0.0195	0.1148
CG30291	11968	11255	13194	12442	8813	7526	11279	10117	12215	9434	0.772	13.576	13.204	-0.373	0.02213	0.11599
CG3032	4471	3111	4457	4102	3119	3564	2973	2749	4035	3101	0.769	11.978	11.599	-0.38	0.04216	0.12852
CG3033	24548	25688	38270	27839	19834	16367	17649	17348	29086	17799	0.612	14.828	14.12	-0.709	0.01275	0.11443
CG30349	21904	19223	22114	19296	12662	14124	20616	14659	20634	15515	0.752	14.333	13.921	-0.411	0.03748	0.12524
CG3040	2908	2420	4903	3084	1870	1277	2215	1024	3329	1597	0.48	11.701	10.641	-1.06	0.02916	0.12005
CG30403	2759	2875	3525	2804	2862	2157	1345	2044	2991	2102	0.703	11.546	11.038	-0.509	0.04789	0.13168
CG30421	18329	16531	17270	19672	11000	10972	16266	12667	17950	12726	0.709	14.132	13.636	-0.496	0.01033	0.11385
CG30428	3616	2806	5138	4468	1775	1357	2589	1535	4007	1814	0.453	11.968	10.825	-1.144	0.00886	0.11214
CG3045	5893	4778	5198	7258	3409	3361	3865	4180	5782	3704	0.641	12.497	11.855	-0.642	0.01137	0.11385
CG30463	24142	22962	29071	19890	10623	9499	22961	14561	24016	14411	0.6	14.552	13.815	-0.737	0.03702	0.12524
CG30493	2355	1849	4215	2729	1098	1568	1553	1586	2787	1451	0.521	11.445	10.503	-0.942	0.04307	0.12866
CG3071	13850	13827	17251	12046	9614	10256	10778	9268	14243	9979	0.701	13.798	13.285	-0.513	0.00956	0.11256
CG31033	10320	10123	10162	11313	8534	6889	9640	7559	10480	8156	0.778	13.355	12.994	-0.362	0.01264	0.11443
CG31064	9929	8226	12436	9253	5736	6345	8305	6385	9961	6693	0.672	13.282	12.708	-0.574	0.02121	0.11582
CG3107	19463	19329	18445	19377	15423	10932	18080	15806	19154	15060	0.786	14.225	13.878	-0.347	0.03544	0.12413
CG31120	15716	14980	14604	18766	11518	11660	14871	12314	16017	12591	0.786	13.967	13.62	-0.347	0.03132	0.12111
CG31121	33567	34566	51284	42976	25272	23911	34416	22104	40598	26426	0.651	15.309	14.69	-0.619	0.02902	0.12005
CG31150	1888	1455	2966	2089	862	547	1649	1339	2100	1099	0.524	11.036	10.102	-0.933	0.04697	0.13146
CG31156	5181	4780	5862	7185	3361	4044	4015	4902	5752	4080	0.709	12.49	11.994	-0.495	0.03469	0.12365
CG31195	81009	79065	93374	89745	54223	55521	82686	66762	85798	64798	0.755	16.389	15.984	-0.405	0.03014	0.12031
CG31211	17651	14786	18083	17698	11726	11387	15071	13440	17054	12906	0.757	14.058	13.656	-0.402	0.01092	0.11385
CG31320	8552	7396	13245	8961	5109	4614	7618	6138	9538	5870	0.615	13.22	12.519	-0.7	0.04375	0.12887
CG31342	42083	38379	44033	40858	26629	25140	37055	34752	41338	30894	0.747	15.335	14.915	-0.42	0.01662	0.11443
CG31548	10081	11015	15129	13675	8968	7883	9663	7082	12475	8399	0.673	13.607	13.036	-0.571	0.02017	0.1152
CG31549	9299	6170	9174	9681	4752	3831	6428	4536	8581	4887	0.569	13.067	12.255	-0.812	0.00929	0.11214
CG31550	22130	19772	20662	23532	13571	12707	19726	16704	21524	15677	0.728	14.394	13.936	-0.457	0.01754	0.11443
CG3156	3252	2410	3917	4552	1830	1814	2551	1119	3533	1828	0.518	11.787	10.836	-0.95	0.02026	0.1152
CG31635	25155	23515	29905	24525	19554	15450	20135	18252	25775	18348	0.712	14.654	14.163	-0.49	0.00556	0.10662
CG31638	21611	21656	34813	26544	14335	15484	21724	15432	26156	16744	0.64	14.675	14.031	-0.643	0.03738	0.12524
CG3164	34090	31617	34777	33314	21285	19186	31516	26345	33450	24583	0.735	15.03	14.585	-0.444	0.02051	0.1152
CG31673	3901	5509	9976	7690	3909	2392	2496	2209	6769	2752	0.406	12.725	11.426	-1.299	0.02676	0.11903
CG31678	20903	23872	23839	22263	16427	16044	21466	17015	22719	17738	0.781	14.472	14.115	-0.357	0.01372	0.11443
CG31683	4533	4362	4234	5584	2142	2451	4041	2829	4678	2866	0.613	12.192	11.485	-0.707	0.01283	0.11443
CG31688	19816	17493	22287	23784	13181	13998	19018	17479	20845	15919	0.764	14.347	13.958	-0.389	0.04595	0.1306
CG31694	37290	36875	53251	45253	27153	25058	33109	30132	43167	28863	0.669	15.398	14.817	-0.581	0.01519	0.11443
CG31705	3550	3399	4260	4304	1946	1789	2843	2822	3878	2350	0.606	11.921	11.198	-0.723	0.00586	0.10662
CG31728	13880	16372	19188	15953	7754	7337	14169	12098	16348	10339	0.632	13.997	13.336	-0.661	0.02366	0.11642
CG31729	37604	38388	64188	53604	29405	30847	35105	27702	48446	30765	0.635	15.564	14.909	-0.655	0.03665	0.12517
CG31739	34922	32524	38696	32716	23300	22701	31168	22231	34714	24850	0.716	15.083	14.601	-0.482	0.00839	0.11179
CG31793	5180	4851	7935	6132	3367	2528	5185	2641	6025	3430	0.569	12.557	11.744	-0.813	0.03099	0.12066
CG3184	4351	3863	3451	2947	1798	2746	3144	2161	3653	2462	0.674	11.835	11.266	-0.569	0.03056	0.12056
CG31849	3434	2910	3625	3556	1707	1888	2683	1987	3381	2066	0.611	11.723	11.013	-0.71	0.0027	0.10264
CG31869	21635	21344	27136	19466	9298	8664	21635	15474	22395	13768	0.615	14.451	13.749	-0.702	0.0469	0.13146
CG31915	2458	2656	4552	2814	1992	1691	1817	2127	3120	1907	0.611	11.607	10.897	-0.71	0.04882	0.13238
CG31937	5874	8129	9195	7424	5710	5035	6381	3404	7656	5133	0.67	12.902	12.326	-0.577	0.03702	0.12524
CG31997	19768	17339	27993	21719	9706	10378	15519	17482	21705	13271	0.611	14.406	13.696	-0.71	0.02977	0.12018
CG31998	54666	51009	53960	57439	36077	33369	51602	47078	54269	42031	0.775	15.728	15.359	-0.369	0.03609	0.12489
CG32091	6103	7197	9169	9189	4597	3952	6380	4662	7915	4898	0.619	12.95	12.258	-0.692	0.01709	0.11443
CG32104	8648	8206	14642	12804	6063	5412	7435	7518	11075	6607	0.597	13.435	12.69	-0.745	0.03599	0.12471
CG32112	1818	2003	2617	2333	1487	1220	1568	1943	2193	1554	0.709	11.098	10.602	-0.496	0.03304	0.12244
CG32137	16293	15038	21288	17269	9051	9713	10363	12100	17472	10307	0.59	14.093	13.331	-0.761	0.00309	0.10264
CG32164	32616	29288	32700	35146	22155	21618	32144	23845	32437	24940	0.769	14.985	14.606	-0.379	0.03333	0.12256
CG32221	1524	2034	2187	2826	1472	1695	1327	1020	2143	1378	0.643	11.065	10.429	-0.637	0.04529	0.12991
CG32251	8251	7817	10336	10784	7282	5249	6473	6827	9297	6458	0.695	13.183	12.657	-0.526	0.01628	0.11443
CG32280	7413	8378	7461	7886	5430	5146	6942	6555	7784	6018	0.773	12.926	12.555	-0.371	0.01107	0.11385
CG32281	2796	2737	4958	4460	1606	2323	2710	2280	3738	2230	0.596	11.868	11.123	-0.745	0.04945	0.13241
CG32344	18728	20970	14907	18730	13568	15441	16383	11922	18334	14329	0.782	14.162	13.807	-0.356	0.04662	0.13143
CG32350	7337	7754	8251	6542	5207	4352	7225	5149	7471	5483	0.734	12.867	12.421	-0.446	0.03139	0.12132
CG32364	3876	2981	4016	4651	2158	1730	1540	2375	3881	1951	0.503	11.922	10.93	-0.992	0.00271	0.10264
CG32369	19209	17203	21650	23014	12061	10042	17306	13694	20269	13276	0.655	14.307	13.697	-0.61	0.01306	0.11443
CG32373	7057	3203	4920	4580	2306	2366	3290	1460	4940	2356	0.477	12.27	11.202	-1.068	0.0261	0.11829
CG3238	11537	10402	12487	12529	9244	9892	10166	6175	11739	8869	0.756	13.519	13.115	-0.404	0.03364	0.12265
CG32428	9520	8027	10575	10697	6915	6781	7593	6704	9705	6998	0.721	13.244	12.773	-0.472	0.00596	0.10662
CG32448	3671	2854	7723	4288	1336	1586	2737	1504	4634	1791	0.386	12.178	10.806	-1.372	0.04383	0.12889
CG32452	4695	4840	8862	7050	3361	4286	3899	3839	6362	3846	0.605	12.635	11.909	-0.726	0.04719	0.13146
CG32473	38662	36759	50082	41693	25277	23923	34180	28905	41799	28071	0.672	15.351	14.777	-0.574	0.01032	0.11385
CG32486	11917	10537	15663	13638	7182	5709	11766	7899	12939	8139	0.629	13.659	12.991	-0.669	0.03034	0.12031
CG32495	20363	22325	23619	21080	12287	13672	15914	12946	21847	13705	0.627	14.415	13.742	-0.673	0.00026	0.07841
CG32533	12216	15218	19633	19086	8985	9037	8627	8315	16538	8741	0.529	14.014	13.094	-0.92	0.00433	0.10662
CG32549	2638	2719	5716	3511	1388	903	2567	1110	3646	1492	0.409	11.832	10.543	-1.289	0.03731	0.12524
CG3267	8429	10130	13395	9872	6591	5864	8473	6913	10457	6960	0.666	13.352	12.765	-0.587	0.02553	0.11741
CG32676	51078	52219	63706	61490	37148	32235	52546	43791	57123	41430	0.725	15.802	15.338	-0.463	0.02787	0.11966
CG32702	18357	17566	22006	18482	8712	8575	16483	12240	19103	11502	0.602	14.221	13.49	-0.732	0.01135	0.11385
CG32758	12335	12484	16383	13602	8721	7621	9562	8796	13701	8675	0.633	13.742	13.083	-0.659	0.00263	0.10264
CG32767	47851	47290	64481	49976	25766	27312	46387	31146	52399	32653	0.623	15.677	14.995	-0.682	0.01931	0.1148
CG32791	2831	2966	4370	3594	1571	1607	2460	1910	3440	1887	0.549	11.748	10.882	-0.866	0.00882	0.11214
CG32795	9526	9280	8572	8430	6789	5376	8543	7632	8952	7085	0.791	13.128	12.791	-0.337	0.0418	0.12836
CG32982	24591	23287	25965	23738	16854	16349	19404	13502	24395	16527	0.677	14.574	14.013	-0.562	0.0011	0.10219
CG3303	13851	14953	23767	20258	11785	9966	13332	11906	18207	11747	0.645	14.152	13.52	-0.632	0.03717	0.12524
CG33054	2346	2160	3015	3414	1125	1376	1779	906	2734	1297	0.474	11.417	10.34	-1.076	0.00603	0.10662
CG3308	11085	11342	15004	14147	8372	7816	11055	9653	12895	9224	0.715	13.655	13.171	-0.483	0.02397	0.11642
CG33096	8191	6936	8543	10716	6263	5811	6636	6604	8597	6328	0.736	13.07	12.628	-0.442	0.03104	0.12066
CG33111	25142	22246	25319	23366	15781	15130	20593	23031	24018	18634	0.776	14.552	14.186	-0.366	0.0388	0.12619
CG33116	8614	7364	10300	8082	7277	5084	7087	6482	8590	6482	0.755	13.068	12.662	-0.406	0.03843	0.12564
CG33123	56104	54553	72515	60558	39481	36750	55804	46642	60932	44669	0.733	15.895	15.447	-0.448	0.03273	0.12212
CG33144	19449	19031	32797	24283	13512	12037	18463	15995	23890	15002	0.628	14.544	13.873	-0.671	0.04401	0.12908
CG33156	9661	9762	13319	10487	6847	5283	8529	6895	10807	6889	0.637	13.4	12.75	-0.65	0.01114	0.11385
CG33158	17448	20458	28004	20691	14236	13813	17867	15105	21650	15255	0.705	14.402	13.897	-0.505	0.03847	0.12564
CG3321	25008	24631	29441	24427	17516	17630	19350	22869	25877	19341	0.747	14.659	14.239	-0.42	0.00915	0.11214
CG33232	32680	30061	44696	34385	19626	19678	29998	23683	35455	23246	0.656	15.114	14.505	-0.609	0.02312	0.1161
CG3326	3103	2173	3216	2298	2178	1312	2077	1277	2698	1711	0.634	11.397	10.741	-0.657	0.03422	0.12318
CG33275	23755	21455	30665	22465	15730	15797	23308	15553	24585	17597	0.716	14.585	14.103	-0.482	0.04796	0.13176
CG3328	48666	47687	64720	55207	37395	34793	47784	40364	54070	40084	0.741	15.723	15.291	-0.432	0.02736	0.11939
CG33298	49953	46109	60765	52027	32588	31835	48166	37056	52213	37411	0.717	15.672	15.191	-0.481	0.02299	0.11599
CG3335	11617	12862	18017	16803	8301	9710	11582	10172	14825	9941	0.671	13.856	13.279	-0.577	0.02689	0.11903
CG33523	11671	11092	20530	16217	10185	6812	10421	8923	14878	9085	0.611	13.861	13.149	-0.712	0.04914	0.13241
CG3356	15800	14709	16294	15497	9529	10949	14252	12409	15575	11785	0.757	13.927	13.525	-0.402	0.0119	0.11435
CG3363	44258	38701	51708	43019	30028	28820	42745	29739	44421	32833	0.739	15.439	15.003	-0.436	0.03516	0.12409
CG33671	24966	20754	31804	26799	22209	18387	15922	16211	26081	18182	0.697	14.671	14.15	-0.52	0.02683	0.11903
CG3368	29510	28316	50126	32843	19212	18203	26031	19040	35199	20621	0.586	15.103	14.332	-0.771	0.0352	0.12412
CG33713	46379	43700	54983	43483	31998	32608	40777	40634	47136	36504	0.774	15.525	15.156	-0.369	0.02631	0.11868
CG33993	8670	8296	10882	9132	5172	5941	7702	6236	9245	6263	0.677	13.175	12.613	-0.562	0.00869	0.11214
CG34056	9033	9501	14445	10755	7966	7001	7236	7428	10933	7408	0.678	13.416	12.855	-0.562	0.02971	0.12018
CG3409	12003	10206	9648	9674	8327	6246	9537	8098	10383	8052	0.775	13.342	12.975	-0.367	0.03771	0.12524
CG34116	1951	1131	798	1493	753	654	422	782	1344	653	0.486	10.392	9.35	-1.041	0.03798	0.12544
CG34126	25428	22385	28495	24834	14318	14542	20617	15957	25285	16359	0.647	14.626	13.998	-0.628	0.0036	0.10304
CG3434	14490	14648	16652	13688	6218	7801	8141	7920	14869	7520	0.506	13.86	12.877	-0.984	7e-05	0.06002
CG34349	6383	6942	8973	9113	5637	4238	6507	6081	7853	5616	0.715	12.939	12.455	-0.484	0.03955	0.12695
CG34355	5234	2497	9347	5489	809	552	2107	1767	5642	1309	0.232	12.462	10.354	-2.108	0.02484	0.11693
CG34371	35299	35888	50488	44734	23423	24942	35883	23408	41603	26914	0.647	15.344	14.716	-0.628	0.0212	0.11582
CG34376	7818	5371	6271	6162	3786	3352	3993	4641	6406	3943	0.616	12.645	11.945	-0.7	0.00531	0.10662
CG34383	79591	78822	113847	102395	55338	53081	85179	66814	93664	65103	0.695	16.515	15.99	-0.525	0.0456	0.13018
CG34394	17198	16529	19173	18514	11921	10060	16475	12301	17853	12689	0.711	14.124	13.631	-0.493	0.01306	0.11443
CG34398	43642	44110	46578	43167	25052	25256	43066	36556	44374	32482	0.732	15.437	14.987	-0.45	0.0384	0.12564
CG34401	127882	122205	186512	141532	72654	73275	132950	77042	144533	88980	0.616	17.141	16.441	-0.7	0.03628	0.12507
CG34404	15038	13864	15720	13158	7887	9313	12481	8375	14445	9514	0.659	13.818	13.216	-0.602	0.00586	0.10662
CG34422	122782	119241	143989	134741	81339	83667	125684	87842	130188	94633	0.727	16.99	16.53	-0.46	0.02422	0.11676
CG34441	15520	16717	19781	16054	10847	9937	15833	14069	17018	12672	0.745	14.055	13.629	-0.425	0.04092	0.12811
CG3493	31560	30682	41647	33163	22281	22219	30850	23052	34263	24601	0.718	15.064	14.586	-0.478	0.02547	0.11741
CG3499	27746	25509	31910	26059	20652	20081	25767	17883	27806	21096	0.759	14.763	14.365	-0.398	0.02285	0.11599
CG3527	6520	7480	8045	8537	5022	6046	6557	5522	7645	5787	0.757	12.9	12.499	-0.402	0.01431	0.11443
CG3532	11854	9532	11791	11094	7229	6645	6454	6421	11068	6687	0.604	13.434	12.707	-0.727	0.00026	0.07841
CG3542	32851	30449	36506	33638	23074	24175	28818	22119	33361	24546	0.736	15.026	14.583	-0.443	0.00392	0.10662
CG3548	29427	26779	31101	24945	20227	19141	24304	17345	28063	20254	0.722	14.776	14.306	-0.47	0.00816	0.1116
CG3589	2822	2643	3330	3498	2383	2449	2411	2812	3073	2514	0.818	11.586	11.296	-0.29	0.04832	0.13211
CG3609	15975	14676	21657	17690	7358	7919	6983	11208	17499	8367	0.478	14.095	13.03	-1.065	0.00227	0.10219
CG3618	3840	3636	3548	4105	3035	2871	2755	2426	3782	2772	0.733	11.885	11.437	-0.448	0.0013	0.10219
CG3625	13850	14386	13956	17754	9457	9383	10343	12177	14987	10340	0.69	13.871	13.336	-0.535	0.00638	0.10935
CG3632	18078	14740	20022	16515	12158	9571	15190	11474	17339	12098	0.698	14.082	13.563	-0.519	0.01783	0.11443
CG3638	37466	32042	41871	42933	23313	19840	32073	27365	38578	25648	0.665	15.235	14.647	-0.589	0.01175	0.11385
CG3645	6746	7337	8532	6098	4091	4250	5319	4892	7179	4638	0.646	12.809	12.179	-0.63	0.0051	0.10662
CG3649	6222	6308	6381	6536	4317	3493	5824	4628	6362	4565	0.718	12.635	12.157	-0.479	0.01027	0.11385
CG3700	41949	36995	43989	43784	28141	23098	34630	24860	41679	27683	0.664	15.347	14.757	-0.59	0.00354	0.10304
CG3704	13084	11624	12974	12790	8800	9712	9821	10639	12618	9743	0.772	13.623	13.25	-0.373	0.00127	0.10219
CG3711	24493	25156	34410	29894	18308	16171	23923	18579	28488	19245	0.676	14.798	14.232	-0.566	0.01736	0.11443
CG3731	76376	73759	123772	90141	57739	55252	69535	64509	91012	61759	0.679	16.474	15.914	-0.559	0.04987	0.13241
CG3732	17545	17244	20513	23319	14799	13358	17976	9472	19655	13901	0.707	14.263	13.763	-0.5	0.04428	0.12925
CG3735	9457	9768	14198	10629	6550	6041	9470	7868	11013	7483	0.679	13.427	12.869	-0.558	0.03807	0.12548
CG3760	38638	42184	36316	37058	29323	34064	35886	31275	38549	32637	0.847	15.234	14.994	-0.24	0.02328	0.1162
CG3764	13993	12263	22118	17900	10380	7784	12482	10417	16569	10266	0.62	14.016	13.326	-0.691	0.03898	0.12644
CG3770	5392	5207	5526	4286	3073	2423	3953	2844	5103	3073	0.602	12.317	11.585	-0.732	0.00315	0.10264
CG3777	26705	25321	34747	31968	18265	19921	16460	19043	29685	18422	0.621	14.857	14.169	-0.688	0.00291	0.10264
CG3797	28750	22049	31269	29452	19706	17846	22146	18939	27880	19659	0.705	14.767	14.263	-0.504	0.00989	0.11385
CG3800	228429	215173	263590	251769	175811	184340	204582	195974	239740	190176	0.793	17.871	17.537	-0.334	0.00788	0.1116
CG3808	13997	10867	15095	11309	10661	9544	10716	9218	12817	10035	0.783	13.646	13.293	-0.353	0.0442	0.12925
CG3817	6750	6521	7575	6460	5895	5353	5125	6157	6827	5632	0.825	12.737	12.46	-0.277	0.01437	0.11443
CG3847	27146	27864	35871	27137	22187	20854	27646	21192	29505	22970	0.779	14.849	14.487	-0.361	0.04896	0.13239
CG3862	6481	4802	5835	4561	3436	4466	4408	1755	5420	3516	0.649	12.404	11.78	-0.624	0.04958	0.13241
CG3902	32733	26845	31186	29640	18348	18887	30428	20178	30101	21960	0.73	14.878	14.423	-0.455	0.03985	0.12715
CG3907	4976	5587	6595	5499	4619	4488	4665	2962	5664	4184	0.739	12.468	12.03	-0.437	0.03158	0.1216
CG3918	12966	13765	13192	13043	9073	10967	12522	8462	13241	10256	0.775	13.693	13.324	-0.369	0.01933	0.1148
CG3921	119766	105606	107216	110837	69295	61862	107351	85282	110856	80948	0.73	16.758	16.305	-0.454	0.02979	0.12018
CG3964	10078	10786	12199	9872	9100	7482	9205	7173	10734	8240	0.768	13.39	13.008	-0.382	0.01569	0.11443
CG3967	6538	6823	6711	9137	5453	5166	5341	5791	7302	5437	0.745	12.834	12.409	-0.425	0.02499	0.117
CG40006	3650	3363	4071	4236	1484	1417	3386	2367	3830	2163	0.565	11.903	11.079	-0.824	0.01605	0.11443
CG40127	12726	10452	13641	13800	6860	5553	9410	11665	12655	8372	0.662	13.627	13.031	-0.596	0.03369	0.12277
CG40160	32555	30409	48117	36940	20251	19829	28510	27090	37005	23920	0.646	15.175	14.546	-0.63	0.02813	0.11966
CG40178	5120	3180	5837	5181	2628	2153	3455	3898	4829	3034	0.628	12.238	11.567	-0.671	0.04172	0.12833
CG4025	3916	3624	3650	3143	2296	2709	2993	2460	3583	2615	0.73	11.807	11.352	-0.455	0.00468	0.10662
CG4030	17597	17168	20274	15556	13296	13032	17035	13160	17649	14131	0.801	14.107	13.787	-0.321	0.0433	0.12866
CG4036	8270	6913	9951	7700	5515	5653	5214	4875	8208	5314	0.647	13.003	12.376	-0.627	0.00488	0.10662
CG4038	20299	17878	21443	20062	15817	13861	15215	12189	19920	14271	0.716	14.282	13.801	-0.481	0.00211	0.10219
CG4041	17009	14763	20867	14646	10495	10014	13525	11643	16821	11419	0.679	14.038	13.479	-0.559	0.01697	0.11443
CG4042	5033	4048	5882	6515	3696	2676	2849	3893	5369	3279	0.611	12.391	11.679	-0.712	0.01446	0.11443
CG4065	18104	17365	22139	19319	13612	12995	17416	14932	19232	14739	0.766	14.231	13.847	-0.384	0.02032	0.1152
CG4115	3198	3219	3133	3703	2074	2060	1655	2982	3313	2193	0.662	11.694	11.099	-0.595	0.01113	0.11385
CG41378	2266	3194	4169	2380	1157	1518	1539	1729	3002	1486	0.495	11.552	10.537	-1.015	0.01593	0.11443
CG41454	3057	2045	3345	2826	869	1305	1197	1579	2818	1237	0.439	11.461	10.273	-1.188	0.00241	0.10219
CG4159	9046	7992	7181	9009	5769	6501	8117	5823	8307	6552	0.789	13.02	12.678	-0.342	0.04777	0.13164
CG4164	19357	18138	22690	18261	11601	11456	19058	14176	19611	14073	0.718	14.259	13.781	-0.479	0.03667	0.12517
CG4165	55145	49188	71169	56715	31452	33960	49290	33449	58054	37038	0.638	15.825	15.177	-0.648	0.0149	0.11443
CG4169	37732	39422	48312	41897	27158	28879	34719	28792	41840	29887	0.714	15.353	14.867	-0.485	0.00574	0.10662
CG4199	39229	38302	72945	50284	27833	24432	30886	25099	50190	27063	0.539	15.615	14.724	-0.891	0.03022	0.12031
CG4221	21254	20700	32552	23132	10470	12054	18757	11999	24409	13320	0.546	14.575	13.701	-0.874	0.01571	0.11443
CG42232	116034	102992	118526	120956	85055	82952	111187	89264	114627	92114	0.804	16.807	16.491	-0.315	0.02557	0.11743
CG42233	4122	3650	4139	3991	2039	1291	2932	3035	3976	2324	0.585	11.957	11.182	-0.775	0.0082	0.1116
CG42238	14298	14862	18908	17877	8649	6908	14757	10042	16486	10089	0.612	14.009	13.301	-0.708	0.0196	0.1148
CG42258	9880	8911	13872	14293	8548	6902	8848	8265	11739	8141	0.693	13.519	12.991	-0.528	0.04616	0.13074
CG42259	1032	939	1126	979	657	590	955	557	1019	690	0.677	9.993	9.43	-0.563	0.01607	0.11443
CG42268	24411	21097	25313	21683	13303	11647	17343	12958	23126	13813	0.597	14.497	13.754	-0.744	0.00114	0.10219
CG4230	6453	5414	7637	7686	3422	3443	5254	4330	6797	4112	0.605	12.731	12.006	-0.725	0.00836	0.11179
CG42303	6930	6220	4986	5026	2874	4375	4416	3633	5791	3824	0.66	12.5	11.901	-0.598	0.01678	0.11443
CG42321	12589	9664	19023	13449	7744	6239	9545	8592	13681	8030	0.587	13.74	12.971	-0.769	0.03467	0.12365
CG42327	19240	21920	20287	22291	9746	8323	16879	14584	20934	12383	0.592	14.354	13.596	-0.757	0.00705	0.11019
CG42336	6006	6029	5376	6230	4408	3945	3793	5279	5910	4356	0.737	12.529	12.089	-0.44	0.00659	0.10971
CG42353	43224	40140	49275	45652	27485	25749	39575	26582	44573	29848	0.67	15.444	14.865	-0.579	0.00813	0.1116
CG4238	6534	5071	7901	6531	3847	2619	5237	3589	6509	3823	0.587	12.668	11.9	-0.768	0.01457	0.11443
CG42542	10459	7662	10495	10087	6386	5169	8589	7858	9676	7001	0.724	13.24	12.773	-0.467	0.03952	0.12695
CG42557	3678	3366	2757	3522	2833	1938	2641	2914	3330	2582	0.775	11.701	11.334	-0.367	0.0467	0.13146
CG42575	14261	11462	18682	16684	11334	8515	8986	6561	15272	8849	0.579	13.899	13.111	-0.787	0.01302	0.11443
CG42630	20984	20538	27021	25269	17690	17590	19887	16277	23453	17861	0.762	14.517	14.125	-0.393	0.01932	0.1148
CG42637	11186	8386	13931	12908	8358	7149	8981	7502	11603	7998	0.689	13.502	12.965	-0.537	0.03062	0.12056
CG42638	4623	4055	4021	3688	2530	3026	3385	2502	4097	2861	0.698	12	11.482	-0.518	0.00509	0.10662
CG4266	51768	48822	59429	52874	34038	37049	49033	39122	53224	39811	0.748	15.7	15.281	-0.419	0.01447	0.11443
CG42663	13375	12271	19296	15253	7334	6777	12873	8430	15049	8853	0.588	13.877	13.112	-0.765	0.02435	0.11676
CG42666	7889	10092	8879	10473	6556	4150	6849	6834	9334	6097	0.653	13.188	12.574	-0.614	0.01033	0.11385
CG42669	29896	29103	40057	37875	22933	20501	30981	25171	34233	24897	0.727	15.063	14.604	-0.459	0.03968	0.12715
CG42671	26095	22889	24301	30419	16823	18656	24165	20169	25926	19953	0.77	14.662	14.284	-0.378	0.03846	0.12564
CG42674	22219	23898	34571	29488	14116	14410	21472	19030	27544	17257	0.627	14.749	14.075	-0.675	0.02161	0.11599
CG42678	18727	18564	23276	19254	13974	14781	14903	14271	19955	14482	0.726	14.284	13.822	-0.463	0.00297	0.10264
CG42684	62245	55230	84539	70855	37898	37156	60515	38623	68217	43548	0.638	16.058	15.41	-0.648	0.02699	0.11919
CG42699	9795	10965	11295	12662	5930	8083	9913	6922	11179	7712	0.69	13.449	12.913	-0.536	0.01568	0.11443
CG42709	1565	2008	1230	1866	839	1100	1169	699	1667	952	0.571	10.703	9.895	-0.809	0.01291	0.11443
CG42726	2893	3389	8016	5884	1567	1996	2450	1719	5045	1933	0.383	12.301	10.917	-1.384	0.04132	0.12833
CG42747	22928	21453	31811	25990	11460	11931	22390	16201	25545	15496	0.607	14.641	13.92	-0.721	0.0259	0.11791
CG42748	174413	169035	183472	175748	106043	99898	157362	124690	175667	121999	0.694	17.422	16.897	-0.526	0.00673	0.10971
CG42797	23558	24609	28529	25070	17013	15106	23976	15893	25441	17997	0.707	14.635	14.135	-0.499	0.01772	0.11443
CG42806	19512	21410	25599	21976	15715	15116	17019	14023	22124	15468	0.699	14.433	13.917	-0.516	0.00334	0.10264
CG42813	4669	5586	7359	7144	4649	3733	5031	4307	6190	4430	0.716	12.596	12.113	-0.483	0.04551	0.13018
CG4282	6268	5617	5227	5456	5085	4377	4635	3642	5642	4435	0.786	12.462	12.115	-0.347	0.01833	0.11443
CG42863	24162	20547	31963	27809	15749	11472	18717	18403	26120	16085	0.616	14.673	13.973	-0.699	0.0148	0.11443
CG4287	6106	5262	5862	4278	3010	2957	5116	2854	5377	3484	0.648	12.393	11.767	-0.626	0.03185	0.122
CG4294	15835	15920	13946	13688	8728	9158	14871	11033	14847	10947	0.737	13.858	13.418	-0.44	0.04282	0.12866
CG4313	1880	1950	1374	1269	1266	833	1122	842	1618	1016	0.628	10.66	9.988	-0.672	0.02534	0.11741
CG43143	13391	12786	15375	16719	9058	8882	13439	12171	14568	10888	0.747	13.83	13.41	-0.42	0.0446	0.12931
CG43163	77055	71717	120241	88098	50469	49661	73792	52494	89278	56604	0.634	16.446	15.789	-0.657	0.03773	0.12524
CG43313	14987	13198	18519	17155	11821	9960	15123	10165	15965	11767	0.737	13.963	13.522	-0.44	0.0461	0.13074
CG4332	28199	20322	28366	30801	17900	15433	20427	18983	26922	18186	0.675	14.716	14.151	-0.566	0.01315	0.11443
CG43325	1156	1009	2960	2228	883	580	530	587	1838	645	0.351	10.844	9.333	-1.511	0.04391	0.129
CG43333	2253	2075	1774	2448	946	1293	2082	1090	2137	1352	0.633	11.062	10.401	-0.66	0.03568	0.12428
CG43340	5020	4036	6028	5298	2592	2501	4982	2393	5095	3117	0.612	12.315	11.606	-0.709	0.03811	0.12548
CG43341	2290	1985	4001	3139	652	837	1565	2076	2854	1283	0.449	11.479	10.325	-1.154	0.03114	0.12094
CG43367	20858	18297	23611	23272	12301	12413	19755	14908	21509	14844	0.69	14.393	13.858	-0.535	0.02058	0.11533
CG4338	6489	5862	8409	7029	5312	5291	4171	5044	6947	4954	0.713	12.762	12.274	-0.488	0.01654	0.11443
CG43394	2604	2668	2795	2785	2365	1976	1254	1474	2713	1767	0.651	11.406	10.787	-0.618	0.00984	0.11367
CG4364	76236	72865	110493	101568	54651	47372	58955	63038	90291	56004	0.62	16.462	15.773	-0.689	0.01329	0.11443
CG4365	16688	16138	20776	18899	14823	12236	14777	14367	18125	14051	0.775	14.146	13.778	-0.367	0.01615	0.11443
CG43783	16103	12724	21678	18549	9109	8426	12149	10894	17263	10145	0.588	14.075	13.308	-0.767	0.01398	0.11443
CG4382	23945	19977	39447	24464	10229	7386	16686	19072	26958	13343	0.495	14.718	13.704	-1.015	0.03643	0.12517
CG43861	3963	3816	4912	3258	1938	1530	3364	2413	3987	2311	0.58	11.961	11.174	-0.787	0.01851	0.11443
CG43980	40358	40071	57085	38619	22226	21978	39061	26179	44033	27361	0.621	15.426	14.74	-0.686	0.03077	0.12061
CG4400	13098	13807	12193	12794	10819	10178	10149	7215	12973	9590	0.739	13.663	13.227	-0.436	0.00825	0.11179
CG4406	9143	9535	12731	10928	7079	7783	7938	8607	10584	7852	0.742	13.37	12.939	-0.431	0.02004	0.1152
CG4496	6032	5802	6697	6388	4872	4015	5781	5479	6230	5037	0.808	12.605	12.298	-0.307	0.03403	0.12278
CG4497	5476	3931	3510	5003	3571	3153	3121	2240	4480	3021	0.674	12.129	11.561	-0.568	0.03454	0.12341
CG4502	10538	9133	14949	10568	5527	6582	8408	8497	11297	7254	0.642	13.464	12.824	-0.639	0.03213	0.12212
CG4511	38341	33565	34252	35631	25996	24435	33621	27130	35447	27795	0.784	15.113	14.763	-0.351	0.01526	0.11443
CG4538	25824	26976	32088	28005	19344	17579	27929	19754	28223	21151	0.749	14.785	14.368	-0.416	0.03863	0.12584
CG4542	3490	4080	6360	6345	2153	2460	3838	2340	5069	2698	0.532	12.307	11.398	-0.91	0.03078	0.12061
CG4554	32675	29892	42223	32243	21123	18512	29601	21449	34258	22671	0.662	15.064	14.469	-0.596	0.01882	0.11443
CG4557	18361	18834	28605	24100	12104	11577	16941	14179	22475	13700	0.61	14.456	13.742	-0.714	0.01776	0.11443
CG4558	9419	8871	13110	9785	7105	7523	6752	7483	10296	7216	0.701	13.33	12.817	-0.513	0.01945	0.1148
CG4572	24688	21987	27468	25958	14989	16706	19187	21875	25025	18189	0.727	14.611	14.151	-0.46	0.01133	0.11385
CG4585	7292	7686	12432	9838	4883	4879	5297	6538	9312	5399	0.58	13.185	12.399	-0.786	0.01996	0.11511
CG4593	16309	15663	15661	14693	11702	11143	11170	11617	15581	11408	0.732	13.928	13.478	-0.45	3e-05	0.0489
CG4594	1449	1716	1395	2201	408	794	824	692	1690	679	0.402	10.723	9.408	-1.315	0.00277	0.10264
CG4598	17753	15984	14710	15247	12197	14084	14810	13527	15924	13654	0.857	13.959	13.737	-0.222	0.03911	0.12647
CG4611	7179	7796	8386	9628	4314	4982	7118	6252	8247	5667	0.687	13.01	12.468	-0.541	0.01963	0.1148
CG4612	35421	35326	33657	35297	20231	22798	32013	29423	34925	26116	0.748	15.092	14.673	-0.419	0.01967	0.11485
CG4615	6041	5487	6178	5295	3745	3553	4624	4737	5750	4165	0.724	12.489	12.024	-0.465	0.00511	0.10662
CG4622	7486	6689	8361	6777	4557	4633	6217	5643	7328	5263	0.718	12.839	12.362	-0.478	0.01017	0.11385
CG4662	3257	3563	3102	2933	1934	1657	3098	1838	3213	2132	0.663	11.65	11.058	-0.592	0.02221	0.11599
CG4670	21088	21024	24671	23413	16732	14474	21632	14936	22549	16943	0.751	14.461	14.048	-0.412	0.02397	0.11642
CG4705	6938	5363	8318	7118	3746	4500	4679	5603	6934	4632	0.668	12.76	12.177	-0.582	0.01831	0.11443
CG4707	6684	7949	7524	8706	4628	5642	7427	5709	7716	5852	0.758	12.914	12.515	-0.399	0.04077	0.12792
CG4729	20580	20619	26143	22731	15322	13717	19133	18632	22518	16701	0.742	14.459	14.028	-0.431	0.01988	0.11492
CG4749	6102	4136	4590	6407	2296	3327	3012	4768	5309	3351	0.631	12.374	11.71	-0.664	0.04231	0.12864
CG4751	39579	38859	43451	46449	29667	31598	41873	32449	42084	33897	0.805	15.361	15.049	-0.312	0.04517	0.12987
CG4768	10494	12786	12718	13332	7681	6543	10354	7224	12332	7950	0.645	13.59	12.957	-0.633	0.00572	0.10662
CG4789	15293	13972	19880	16458	13976	12226	13292	12955	16401	13112	0.799	14.001	13.679	-0.323	0.04675	0.13146
CG4813	8149	6697	11094	6730	4004	5227	3899	3461	8168	4148	0.508	12.996	12.018	-0.978	0.01064	0.11385
CG4825	11168	10259	10950	11907	8705	8945	10018	8807	11071	9119	0.824	13.435	13.155	-0.28	0.00517	0.10662
CG4849	43160	41672	58889	45690	29360	28719	36767	34900	47353	32437	0.685	15.531	14.985	-0.546	0.01487	0.11443
CG4853	6969	4577	8829	6021	3578	3108	5477	4163	6599	4081	0.618	12.688	11.995	-0.693	0.04987	0.13241
CG4872	4161	4473	5661	5404	2692	2750	4169	3319	4925	3232	0.656	12.266	11.658	-0.607	0.01446	0.11443
CG4880	5124	7250	7738	8368	4940	4747	5382	5196	7120	5066	0.712	12.798	12.307	-0.491	0.02867	0.1199
CG4896	12021	11569	14433	12463	7119	8150	12811	7136	12622	8804	0.698	13.624	13.104	-0.52	0.04346	0.1287
CG4908	4897	6161	4874	5583	4737	3586	3790	4285	5379	4100	0.762	12.393	12.001	-0.392	0.01906	0.1147
CG4911	5825	4294	5685	8738	3194	3861	3852	3977	6135	3721	0.606	12.583	11.861	-0.721	0.04408	0.12916
CG4935	2642	2631	3390	2322	1072	1264	2285	1938	2746	1640	0.597	11.423	10.679	-0.744	0.02274	0.11599
CG4949	6681	7671	7423	7183	4066	4226	6854	5019	7240	5041	0.696	12.822	12.3	-0.522	0.01714	0.11443
CG4953	4806	4501	3934	4285	2986	3480	2776	3777	4381	3255	0.743	12.097	11.668	-0.429	0.00851	0.11179
CG4968	12093	11729	12957	13658	9746	9350	9995	12040	12609	10283	0.815	13.622	13.328	-0.294	0.02008	0.1152
CG4972	25123	24517	25095	26936	17789	17977	24702	23089	25418	20889	0.822	14.634	14.35	-0.283	0.04934	0.13241
CG4975	7916	7163	12923	12286	5687	4391	7239	7101	10072	6104	0.606	13.298	12.576	-0.722	0.04994	0.13249
CG5003	22122	19598	22393	21306	16368	11462	18357	17549	21355	15934	0.746	14.382	13.96	-0.422	0.0175	0.11443
CG5010	13696	13216	15487	15002	12467	10044	13150	12273	14350	11983	0.835	13.809	13.549	-0.26	0.03317	0.12256
CG5026	16035	14502	17412	17711	11335	10758	15524	14173	16415	12947	0.789	14.003	13.66	-0.342	0.04289	0.12866
CG5027	4340	3098	3949	4302	2450	1454	2321	2536	3922	2190	0.558	11.937	11.097	-0.841	0.00393	0.10662
CG5033	10266	7990	9500	9788	7291	6562	7794	8338	9386	7496	0.799	13.196	12.872	-0.324	0.02255	0.11599
CG5037	5588	6552	7922	8031	5606	5117	6081	4043	7023	5212	0.742	12.778	12.348	-0.43	0.04768	0.13159
CG5112	30879	29033	41041	31337	16763	16962	27732	24183	33073	21410	0.647	15.013	14.386	-0.627	0.02282	0.11599
CG5116	5809	6212	8401	7704	4405	4766	6007	3614	7032	4698	0.668	12.78	12.198	-0.582	0.02538	0.11741
CG5149	14675	12865	15409	15737	9160	8661	10431	11555	14671	9952	0.678	13.841	13.281	-0.56	0.00209	0.10219
CG5167	3794	4194	4630	4598	1738	2742	2535	3109	4304	2531	0.588	12.071	11.305	-0.766	0.00231	0.10219
CG5174	41892	37392	48138	46362	28543	25324	34489	39188	43446	31886	0.734	15.407	14.961	-0.446	0.02552	0.11741
CG5190	8255	5733	8052	6335	5630	3790	5372	4352	7094	4786	0.675	12.792	12.225	-0.568	0.02289	0.11599
CG5191	10204	11180	10469	14646	8841	8786	8662	8025	11625	8578	0.738	13.505	13.066	-0.438	0.0268	0.11903
CG5196	9201	9582	10988	10442	5718	6149	7532	9093	10053	7123	0.709	13.295	12.798	-0.497	0.0146	0.11443
CG5205	27012	28510	26137	30151	18205	16410	28314	18436	27953	20341	0.728	14.771	14.312	-0.459	0.03637	0.12508
CG5214	41041	39321	49182	45589	32635	28774	39430	36219	43783	34264	0.783	15.418	15.064	-0.354	0.02491	0.11693
CG5224	20600	17967	30578	22244	17025	16151	15969	14681	22847	15956	0.698	14.48	13.962	-0.518	0.04709	0.13146
CG5235	12029	10859	12059	14117	9749	8717	9248	6691	12266	8601	0.701	13.582	13.07	-0.512	0.00851	0.11179
CG5292	5140	4213	7285	5774	3001	3910	4493	3880	5603	3821	0.682	12.452	11.9	-0.552	0.04704	0.13146
CG5326	4715	5473	3688	5258	2418	2933	3075	2295	4783	2680	0.56	12.224	11.388	-0.836	0.00312	0.10264
CG5346	22576	19667	27015	22665	14719	14005	20687	14710	22981	16030	0.698	14.488	13.969	-0.52	0.01871	0.11443
CG5377	4507	3770	5170	3739	2290	3220	2321	2873	4296	2676	0.623	12.069	11.386	-0.683	0.00741	0.1116
CG5447	5339	4961	6068	5832	3221	3136	5355	3169	5550	3720	0.67	12.438	11.861	-0.577	0.02239	0.11599
CG5451	12358	10169	14266	10620	8527	7625	7873	9044	11853	8267	0.697	13.533	13.013	-0.52	0.01088	0.11385
CG5508	13777	12752	11335	15595	7150	7730	12649	8045	13365	8894	0.665	13.706	13.119	-0.588	0.02794	0.11966
CG5516	5053	5434	6165	6364	4268	2983	4578	3608	5754	3859	0.671	12.49	11.914	-0.576	0.00687	0.10971
CG5521	38941	32078	40046	42635	25998	24490	37838	25952	38425	28569	0.744	15.23	14.802	-0.428	0.04252	0.12866
CG5535	4733	4431	5572	4501	2842	2591	3423	2740	4809	2899	0.603	12.232	11.501	-0.73	0.00098	0.10219
CG5541	5069	3121	4491	5291	2675	3507	2510	3462	4493	3039	0.676	12.133	11.569	-0.564	0.03888	0.12634
CG5548	9504	9879	10594	10230	8014	6976	7415	9096	10052	7875	0.783	13.295	12.943	-0.352	0.00553	0.10662
CG5555	7703	5684	7260	9153	5950	4340	5513	5458	7450	5315	0.713	12.863	12.376	-0.487	0.03585	0.12462
CG5567	4589	4100	8210	5837	2966	2474	3855	3723	5684	3255	0.573	12.473	11.668	-0.804	0.04692	0.13146
CG5599	2838	3142	4067	3545	2505	2245	1928	2305	3398	2246	0.661	11.731	11.133	-0.597	0.00752	0.1116
CG5604	126313	116521	149170	137791	81111	76548	125155	95266	132449	94520	0.714	17.015	16.528	-0.487	0.02705	0.11919
CG5608	5616	4902	6434	6755	3668	3690	5269	3135	5927	3940	0.665	12.533	11.944	-0.589	0.01875	0.11443
CG5613	3372	4244	5708	3619	2845	2470	2752	3125	4236	2798	0.661	12.048	11.45	-0.598	0.03765	0.12524
CG5626	2800	1274	3193	3353	1512	1191	1219	1644	2655	1392	0.524	11.374	10.443	-0.932	0.04113	0.12811
CG5641	28637	23435	24887	27494	20145	17187	22293	24640	26113	21066	0.807	14.673	14.363	-0.31	0.04367	0.12887
CG5664	4917	3677	6330	4516	3201	2618	1792	2717	4860	2582	0.531	12.247	11.334	-0.913	0.01086	0.11385
CG5694	9147	6868	8613	8325	5115	4044	7045	6249	8238	5613	0.681	13.008	12.455	-0.553	0.01834	0.11443
CG5703	18343	20790	30894	23308	14482	17928	15464	16872	23334	16187	0.694	14.51	13.983	-0.528	0.04444	0.12931
CG5728	29792	27642	33688	33256	19193	19043	29204	20736	31095	22044	0.709	14.924	14.428	-0.496	0.01826	0.11443
CG5758	43661	39469	49599	36398	10570	10740	29244	25167	42282	18930	0.448	15.368	14.208	-1.159	0.00602	0.10662
CG5787	58329	60221	66289	68713	42191	44238	54582	36044	63388	44264	0.698	15.952	15.434	-0.518	0.00579	0.10662
CG5789	26455	22206	31067	27332	17230	16442	24469	20028	26765	19542	0.73	14.708	14.254	-0.454	0.03067	0.12056
CG5792	19442	17930	22482	22877	14444	12266	16310	14847	20683	14467	0.699	14.336	13.82	-0.516	0.00532	0.10662
CG5794	99008	89990	128112	99871	66498	58941	98046	68674	104245	73040	0.701	16.67	16.156	-0.513	0.03971	0.12715
CG5815	5000	5459	6396	6763	4632	4628	4565	3672	5905	4375	0.741	12.528	12.095	-0.433	0.01743	0.11443
CG5844	18102	16330	17916	18118	12877	13276	17633	14596	17616	14596	0.829	14.105	13.833	-0.271	0.04045	0.12771
CG5850	13044	12286	12316	13027	8023	7926	11117	8306	12668	8843	0.698	13.629	13.11	-0.519	0.00289	0.10264
CG5854	22469	21833	22012	24819	15492	13991	15943	18950	22783	16094	0.706	14.476	13.974	-0.501	0.00173	0.10219
CG5873	11647	9463	13810	9479	4142	2787	8956	8013	11100	5975	0.538	13.438	12.545	-0.894	0.03018	0.12031
CG5913	11471	10071	12233	13787	6881	6476	11964	7499	11891	8205	0.69	13.538	13.002	-0.535	0.04801	0.13181
CG5921	1623	1931	1687	916	920	541	803	1119	1539	845	0.549	10.588	9.724	-0.864	0.03193	0.12212
CG5941	21691	17411	23693	19686	15188	10802	16538	15824	20621	14588	0.707	14.332	13.833	-0.499	0.01785	0.11443
CG5961	8643	5978	8439	8650	5839	4660	6220	4278	7928	5249	0.662	12.953	12.358	-0.595	0.01547	0.11443
CG5986	4623	4453	6567	5058	2689	2206	3116	4023	5175	3009	0.581	12.337	11.555	-0.783	0.01262	0.11443
CG6000	4316	3518	4660	4433	3074	3251	3239	2952	4232	3129	0.739	12.047	11.611	-0.436	0.00528	0.10662
CG6015	15602	14140	15589	17158	10999	11120	11266	11176	15622	11140	0.713	13.931	13.443	-0.488	0.00035	0.08282
CG6040	28270	24927	30845	35453	23307	20756	23963	19857	29874	21971	0.735	14.867	14.423	-0.443	0.0174	0.11443
CG6073	4251	5822	9618	5796	3187	3503	3433	3811	6372	3484	0.547	12.638	11.766	-0.871	0.04579	0.13044
CG6084	28505	23594	32823	29703	22165	16705	21398	26267	28656	21634	0.755	14.807	14.401	-0.406	0.04283	0.12866
CG6126	2540	2327	3794	3095	1910	1666	2564	1392	2939	1883	0.641	11.521	10.879	-0.642	0.04285	0.12866
CG6145	15409	12714	17225	15666	9744	6283	12398	11100	15254	9881	0.648	13.897	13.27	-0.626	0.01589	0.11443
CG6153	3385	3871	4300	4379	3434	1985	2439	2725	3984	2646	0.664	11.96	11.37	-0.59	0.01252	0.11443
CG6179	5789	5639	6603	4969	3292	4163	3609	3410	5750	3619	0.629	12.489	11.821	-0.668	0.00151	0.10219
CG6180	60552	62025	77793	68730	42547	40105	48684	59006	67275	47585	0.707	16.038	15.538	-0.5	0.0142	0.11443
CG6191	10638	13545	14589	14141	10138	7177	11771	10414	13228	9875	0.746	13.691	13.27	-0.422	0.04341	0.12866
CG6194	5125	4847	6081	6116	3650	4239	4833	4625	5542	4337	0.782	12.436	12.082	-0.354	0.0277	0.11946
CG6195	22878	23236	29247	24175	16806	15411	20629	18509	24884	17839	0.717	14.603	14.123	-0.48	0.00908	0.11214
CG6197	27517	23569	32173	23704	17969	19196	22559	16516	26741	19060	0.713	14.707	14.218	-0.488	0.0187	0.11443
CG6204	2542	2333	2661	3797	1521	1471	1745	2539	2833	1819	0.642	11.468	10.829	-0.639	0.04859	0.13211
CG6206	9642	11694	9974	10207	4050	2580	7674	6424	10380	5182	0.499	13.341	12.339	-1.002	0.00561	0.10662
CG6227	36014	36753	45248	40044	28212	26246	34655	27806	39515	29230	0.74	15.27	14.835	-0.435	0.0105	0.11385
CG6234	33935	32062	42335	38278	20497	18731	27028	22996	36652	22313	0.609	15.162	14.446	-0.716	0.00268	0.10264
CG6236	15377	13466	15265	15946	12824	11311	12563	10484	15013	11796	0.786	13.874	13.526	-0.348	0.00572	0.10662
CG6241	13850	14338	17784	16417	10525	8151	9655	11655	15597	9996	0.641	13.929	13.287	-0.642	0.00314	0.10264
CG6276	12837	12333	14158	14696	11608	9426	11243	10130	13506	10602	0.785	13.721	13.372	-0.349	0.00808	0.1116
CG6280	2744	2173	4239	3882	1259	2303	1367	2156	3259	1771	0.543	11.67	10.791	-0.88	0.03565	0.12428
CG6308	1688	1460	1414	2138	1195	1227	1097	1180	1675	1175	0.701	10.71	10.198	-0.512	0.02454	0.11676
CG6310	2320	2727	1961	2972	1889	1176	2212	748	2495	1506	0.604	11.285	10.557	-0.728	0.04851	0.13211
CG6356	752	1066	1006	844	336	839	483	700	917	589	0.643	9.84	9.203	-0.637	0.04928	0.13241
CG6361	7654	6673	9434	8290	4602	4013	6813	5320	8013	5187	0.647	12.968	12.341	-0.627	0.01491	0.11443
CG6370	93335	96047	132757	102823	64335	59856	96770	79076	106240	75009	0.706	16.697	16.195	-0.502	0.04427	0.12925
CG6398	74650	64057	98665	86245	49783	49203	66672	54776	80904	55109	0.681	16.304	15.75	-0.554	0.0228	0.11599
CG6404	7978	8565	8227	9207	5842	6315	7163	5034	8494	6089	0.717	13.052	12.572	-0.48	0.00355	0.10304
CG6418	20411	18685	18176	19589	14993	12816	15756	14309	19215	14468	0.753	14.23	13.821	-0.409	0.001	0.10219
CG6420	18800	16952	18887	17276	14046	12105	16960	12548	17979	13915	0.774	14.134	13.764	-0.37	0.0151	0.11443
CG6424	16135	15772	19317	18732	8180	10989	15012	13239	17489	11855	0.678	14.094	13.533	-0.561	0.01722	0.11443
CG6439	25532	26300	26941	27802	18464	17043	20116	20677	26644	19075	0.716	14.702	14.219	-0.482	0.00021	0.07841
CG6443	4956	4673	4569	4911	4123	3588	3712	4288	4777	3928	0.822	12.222	11.939	-0.282	0.00425	0.10662
CG6455	37506	37549	60784	49403	28099	26465	37214	30782	46310	30640	0.662	15.499	14.903	-0.596	0.0414	0.12833
CG6488	5015	5547	5505	5544	3003	3102	4685	4956	5403	3937	0.729	12.399	11.943	-0.457	0.03255	0.12212
CG6490	25838	22453	32183	29676	17128	15075	19722	18019	27537	17486	0.635	14.749	14.094	-0.655	0.00519	0.10662
CG6506	5330	6186	7567	7704	3946	5169	5418	4352	6697	4721	0.705	12.709	12.205	-0.504	0.02508	0.117
CG6509	67589	59801	81816	70901	42261	40857	68401	43518	70027	48759	0.696	16.096	15.573	-0.522	0.03762	0.12524
CG6565	6178	5341	5539	6960	4529	4814	5574	4481	6005	4849	0.808	12.552	12.244	-0.308	0.04054	0.12771
CG6574	3908	4579	6421	4937	3445	1711	3542	3506	4961	3051	0.615	12.277	11.575	-0.701	0.03326	0.12256
CG6607	11119	11290	14661	11634	7570	8056	9387	7654	12176	8166	0.671	13.572	12.996	-0.576	0.00516	0.10662
CG6613	4933	5086	6057	5220	4836	2858	3627	4625	5324	3986	0.749	12.378	11.961	-0.417	0.04324	0.12866
CG6621	14865	12137	14581	13714	9635	8814	12702	8289	13824	9860	0.713	13.755	13.267	-0.488	0.01429	0.11443
CG6638	7998	7863	10253	6952	5877	5013	5319	4752	8267	5240	0.634	13.013	12.355	-0.658	0.00652	0.10971
CG6650	23254	23832	27691	25434	16163	18248	23274	16350	25052	18509	0.739	14.613	14.176	-0.437	0.01472	0.11443
CG6664	40003	35535	48886	40745	24050	23421	37586	28909	41292	28492	0.69	15.334	14.798	-0.535	0.02456	0.11676
CG6665	2313	2765	2536	2505	1295	778	2108	2170	2530	1588	0.628	11.305	10.633	-0.672	0.03522	0.12412
CG6672	20248	19636	27691	25239	13154	14114	19926	17342	23203	16134	0.695	14.502	13.978	-0.524	0.0297	0.12018
CG6678	3350	2793	4222	4426	2270	2257	1989	2029	3698	2137	0.578	11.852	11.061	-0.791	0.00697	0.1098
CG6686	18629	19921	30110	22916	14673	15175	19183	14109	22894	15785	0.689	14.483	13.946	-0.536	0.04494	0.12968
CG6695	28928	29066	36115	35534	22327	20498	27669	17637	32410	22033	0.68	14.984	14.427	-0.557	0.01152	0.11385
CG6707	22345	19592	20486	21052	17099	14060	18643	19482	20869	17321	0.83	14.349	14.08	-0.269	0.03672	0.12517
CG6712	12301	11843	12436	13586	7165	7884	7854	9332	12542	8059	0.643	13.614	12.976	-0.638	0.00026	0.07841
CG6724	20345	18492	32774	28082	15850	14000	17681	13700	24923	15308	0.614	14.605	13.902	-0.703	0.03225	0.12212
CG6729	5708	6424	8100	10018	4594	3942	6325	4202	7563	4766	0.63	12.885	12.218	-0.666	0.04387	0.12893
CG6739	3706	4281	3805	5191	3431	2100	2389	2120	4246	2510	0.591	12.052	11.293	-0.758	0.00945	0.11217
CG6744	7997	8788	9032	8763	4308	4457	7356	6474	8645	5649	0.653	13.078	12.464	-0.614	0.00885	0.11214
CG6745	10594	10377	11384	9892	7152	8075	9458	9171	10562	8464	0.801	13.367	13.047	-0.319	0.01419	0.11443
CG6766	16331	16209	22501	22285	15047	14372	15677	14196	19332	14823	0.767	14.239	13.856	-0.383	0.04628	0.13097
CG6767	48753	42429	55415	64694	38737	38736	39304	35280	52823	38014	0.72	15.689	15.214	-0.475	0.02244	0.11599
CG6769	13653	11211	11748	13072	10321	7950	11422	9373	12421	9767	0.786	13.601	13.254	-0.347	0.02893	0.12005
CG6776	24996	22078	28277	26749	15973	15711	20144	24380	25525	19052	0.746	14.64	14.218	-0.422	0.0379	0.12535
CG6791	57574	54222	67273	60524	44583	40769	53067	44485	59898	45726	0.763	15.87	15.481	-0.39	0.0098	0.11339
CG6805	11357	12261	20043	13758	9184	8131	9876	8023	14355	8803	0.613	13.809	13.104	-0.705	0.03273	0.12212
CG6845	3959	4048	5534	5227	2722	2504	4297	2604	4692	3032	0.646	12.196	11.566	-0.63	0.02961	0.12018
CG6847	6098	8585	8998	8767	4920	4826	6021	5480	8112	5312	0.655	12.986	12.375	-0.611	0.00865	0.11191
CG6900	10053	7895	9807	8438	6627	6288	8321	6926	9048	7040	0.778	13.143	12.781	-0.362	0.02665	0.11903
CG6904	33440	28755	36379	39372	24492	21849	25858	24707	34487	24226	0.702	15.074	14.564	-0.509	0.00539	0.10662
CG6905	33842	28277	38113	35190	23569	24561	27726	25953	33856	25452	0.752	15.047	14.636	-0.412	0.0097	0.11276
CG6907	18333	18806	18347	19429	13934	13405	15638	17562	18729	15135	0.808	14.193	13.886	-0.307	0.0102	0.11385
CG6954	44678	38769	58955	49867	28791	26511	43573	31347	48067	32556	0.677	15.553	14.991	-0.562	0.03512	0.12407
CG6959	60815	53088	64796	70239	45167	37197	47362	47408	62234	44283	0.712	15.925	15.434	-0.491	0.00614	0.10698
CG6961	16340	15268	16290	18072	11504	11577	13842	13618	16492	12636	0.766	14.01	13.625	-0.384	0.00418	0.10662
CG6966	27044	25011	29757	26142	16802	15151	24273	17510	26988	18434	0.683	14.72	14.17	-0.55	0.00892	0.11214
CG6985	3652	2977	3280	3685	2891	1861	2557	2167	3398	2369	0.697	11.731	11.21	-0.521	0.0105	0.11385
CG7029	32522	30453	45193	42711	20395	20330	32118	29271	37720	25529	0.677	15.203	14.64	-0.563	0.0427	0.12866
CG7044	15999	15265	20018	19560	14002	12659	14818	13508	17710	13747	0.776	14.112	13.747	-0.366	0.02217	0.11599
CG7053	3617	4957	3428	5816	2740	2129	3410	2194	4454	2618	0.588	12.121	11.354	-0.767	0.02852	0.11977
CG7065	19049	20284	29401	26646	15594	14491	20995	13554	23845	16158	0.678	14.541	13.98	-0.561	0.04255	0.12866
CG7071	9439	9424	16762	12195	6170	5920	8273	7613	11955	6994	0.585	13.545	12.772	-0.773	0.03439	0.12318
CG7110	22001	19402	27680	25322	15787	15355	21497	16299	23601	17234	0.73	14.527	14.073	-0.454	0.03342	0.12258
CG7112	15361	16418	15644	16516	10841	10796	16425	8076	15985	11534	0.722	13.964	13.494	-0.471	0.04622	0.13086
CG7148	7105	6377	6356	6572	5545	5276	6403	4314	6602	5384	0.816	12.689	12.395	-0.294	0.03937	0.1267
CG7154	24652	23162	24206	25541	20138	16933	24059	17295	24390	19606	0.804	14.574	14.259	-0.315	0.032	0.12212
CG7156	6503	5725	7414	8063	4473	5115	5123	6140	6926	5213	0.753	12.758	12.348	-0.41	0.03219	0.12212
CG7158	12623	11905	12373	14772	6944	7209	8537	8880	12918	7892	0.611	13.657	12.946	-0.711	0.00074	0.10219
CG7182	25234	22079	25546	25355	18599	19625	24089	16487	24553	19700	0.802	14.584	14.266	-0.318	0.03598	0.12471
CG7183	3858	4570	4706	4677	2515	3476	3355	3162	4453	3127	0.702	12.121	11.611	-0.51	0.00401	0.10662
CG7185	87263	76381	111639	90871	61102	62308	84193	62081	91538	67421	0.737	16.482	16.041	-0.441	0.04038	0.12768
CG7200	4686	4669	5325	5327	3253	2421	3955	4133	5002	3440	0.688	12.288	11.748	-0.54	0.01118	0.11385
CG7206	6992	7157	10537	7916	4494	4047	4411	5072	8151	4506	0.553	12.993	12.138	-0.855	0.00509	0.10662
CG7218	8191	7989	7778	9857	6224	5471	6525	4362	8454	5646	0.668	13.045	12.463	-0.582	0.00601	0.10662
CG7231	2287	1616	2206	1937	1296	853	805	1652	2011	1152	0.572	10.974	10.169	-0.805	0.01404	0.11443
CG7239	13397	11841	13690	14015	9947	9922	13122	10562	13235	10888	0.823	13.692	13.41	-0.282	0.0401	0.12734
CG7246	9876	9141	15654	10081	5610	4985	9289	5673	11188	6389	0.571	13.45	12.641	-0.808	0.03671	0.12517
CG7261	28523	27073	41931	30167	19112	16659	25568	19190	31923	20132	0.631	14.962	14.297	-0.665	0.02313	0.1161
CG7262	15622	15229	15847	15329	12831	12541	15235	10007	15507	12654	0.816	13.921	13.627	-0.293	0.03822	0.12554
CG7265	12970	11315	10939	12143	10012	9657	8956	10857	11842	9871	0.834	13.532	13.269	-0.263	0.01678	0.11443
CG7272	1573	1330	1757	1510	955	870	1423	1129	1542	1094	0.709	10.591	10.096	-0.495	0.02477	0.11692
CG7280	10522	11565	12553	12704	8597	5504	6807	7943	11836	7213	0.609	13.531	12.816	-0.715	0.00157	0.10219
CG7322	1139	1070	893	1331	797	839	565	619	1108	705	0.636	10.114	9.461	-0.653	0.01148	0.11385
CG7324	22992	18058	18229	22440	14688	10315	15457	13105	20430	13391	0.655	14.318	13.709	-0.609	0.00687	0.10971
CG7326	5990	4581	8145	7929	4919	4317	4429	3756	6661	4355	0.654	12.702	12.089	-0.613	0.03942	0.12675
CG7337	32409	30020	35334	29128	20485	18538	25581	25311	31723	22478	0.709	14.953	14.456	-0.497	0.00619	0.10734
CG7338	27920	26864	26308	27961	21645	20581	22507	23087	27263	21955	0.805	14.735	14.422	-0.312	0.00023	0.07841
CG7357	11349	9427	10080	11560	7361	6965	7960	7922	10604	7552	0.712	13.372	12.883	-0.49	0.00164	0.10219
CG7372	43393	39018	37904	44810	30263	30242	40780	34036	41281	33830	0.82	15.333	15.046	-0.287	0.04711	0.13146
CG7376	7810	6295	8577	6718	5300	5033	6871	4726	7350	5482	0.746	12.843	12.421	-0.423	0.0381	0.12548
CG7379	14681	16661	22235	19449	11786	12066	13830	13144	18257	12707	0.696	14.156	13.633	-0.523	0.01776	0.11443
CG7414	148766	135966	205436	166550	95579	91633	132606	118205	164180	109506	0.667	17.325	16.741	-0.584	0.0226	0.11599
CG7429	1723	1400	1383	1439	1016	916	857	1177	1486	992	0.667	10.538	9.954	-0.584	0.00347	0.10264
CG7430	63458	62131	77558	65635	43743	43552	60104	48921	67196	49080	0.73	16.036	15.583	-0.453	0.01356	0.11443
CG7441	7113	5312	8268	6158	3930	3733	5156	3826	6713	4161	0.62	12.713	12.023	-0.69	0.01202	0.11438
CG7466	51388	45899	72882	64054	36781	33048	53414	35743	58556	39747	0.679	15.838	15.279	-0.559	0.04935	0.13241
CG7492	16484	15619	21805	18406	13608	9910	15802	9065	18079	12096	0.669	14.142	13.562	-0.58	0.02887	0.12005
CG7518	97724	90903	116603	111565	63479	63644	97025	71848	104199	73999	0.71	16.669	16.175	-0.494	0.02263	0.11599
CG7530	5883	5226	7230	6709	4778	3324	3146	3306	6262	3639	0.581	12.612	11.829	-0.783	0.00417	0.10662
CG7536	14148	9459	15333	11690	8589	5765	9133	8413	12657	7975	0.63	13.628	12.961	-0.666	0.02106	0.11582
CG7546	45799	42637	43849	42089	27122	24569	41304	32195	43594	31297	0.718	15.412	14.934	-0.478	0.01746	0.11443
CG7556	25995	24310	52595	35678	14907	17003	19633	21237	34644	18195	0.525	15.08	14.151	-0.929	0.04789	0.13168
CG7564	31082	24357	41530	29759	19527	20598	27333	18715	31682	21543	0.68	14.951	14.395	-0.556	0.04805	0.13181
CG7565	2373	1500	1783	2815	709	746	1706	463	2118	906	0.428	11.048	9.823	-1.225	0.02375	0.11642
CG7600	18828	18257	28971	22929	11921	10540	16799	14986	22246	13561	0.61	14.441	13.727	-0.714	0.02266	0.11599
CG7609	7473	6753	6536	8052	5871	4671	6723	5808	7203	5768	0.801	12.814	12.494	-0.32	0.03902	0.12644
CG7627	28043	25182	46946	36866	19717	16590	22742	21490	34259	20135	0.588	15.064	14.297	-0.767	0.03208	0.12212
CG7638	11711	8878	12748	10322	6616	6447	9629	7359	10915	7513	0.688	13.414	12.875	-0.539	0.02253	0.11599
CG7668	12577	13186	18568	15275	8278	6999	10557	10925	14902	9190	0.617	13.863	13.166	-0.697	0.01324	0.11443
CG7685	1731	2401	2454	2647	1759	1955	1781	1434	2308	1732	0.75	11.173	10.758	-0.414	0.04432	0.12931
CG7692	11569	10281	10107	12158	8858	7007	9725	7514	11029	8276	0.75	13.429	13.015	-0.414	0.0135	0.11443
CG7702	31396	31928	32215	36451	18913	20363	30398	25607	32998	23820	0.722	15.01	14.54	-0.47	0.01862	0.11443
CG7728	36219	34345	49493	34657	26570	23764	33028	24996	38679	27089	0.7	15.239	14.725	-0.514	0.03211	0.12212
CG7739	13448	9939	15771	17425	8346	7707	10813	11288	14146	9539	0.674	13.788	13.22	-0.568	0.0471	0.13146
CG7744	7599	9689	9614	10447	6473	6726	8069	5781	9337	6762	0.724	13.189	12.723	-0.466	0.01595	0.11443
CG7757	11166	9964	11615	10584	5242	6886	7551	8009	10832	6922	0.639	13.403	12.757	-0.646	0.00143	0.10219
CG7766	23773	25012	28855	28141	18737	19237	22611	18157	26445	19686	0.744	14.691	14.265	-0.426	0.00518	0.10662
CG7768	1130	1318	1459	1721	664	310	966	1195	1407	784	0.557	10.458	9.614	-0.844	0.03431	0.12318
CG7806	18307	16053	25279	22492	10365	10996	15264	11596	20533	12056	0.587	14.326	13.557	-0.768	0.01112	0.11385
CG7818	11830	9579	12038	10088	8233	7275	6238	6570	10884	7079	0.65	13.41	12.789	-0.621	0.00241	0.10219
CG7830	29945	30095	34561	31756	20825	18932	28411	29205	31589	24343	0.771	14.947	14.571	-0.376	0.04253	0.12866
CG7839	24497	22669	21705	20885	16099	15856	17876	15614	22439	16361	0.729	14.454	13.998	-0.456	0.00062	0.10219
CG7878	36719	32729	38251	35750	22188	22571	34087	22600	35862	25361	0.707	15.13	14.63	-0.5	0.01542	0.11443
CG7879	21916	17945	28916	23738	12569	15328	16869	16763	23129	15382	0.665	14.497	13.909	-0.588	0.02073	0.11548
CG7896	61058	58215	88513	68220	34742	33514	53258	41033	69002	40637	0.589	16.074	15.311	-0.764	0.01344	0.11443
CG7900	3316	3695	4975	5916	2234	2536	2429	1948	4476	2287	0.511	12.128	11.159	-0.969	0.01159	0.11385
CG7920	46198	38886	42479	49519	32632	33073	42840	36137	44270	36171	0.817	15.434	15.143	-0.292	0.0491	0.13241
CG7922	9710	6900	10666	10314	5146	5775	6655	5286	9398	5716	0.608	13.198	12.481	-0.717	0.00714	0.11026
CG7928	4741	5184	3758	4756	3220	3199	2539	3880	4610	3209	0.696	12.17	11.648	-0.522	0.01386	0.11443
CG7943	4344	4157	4505	3585	2887	3149	3658	2946	4148	3160	0.762	12.018	11.626	-0.393	0.00998	0.11385
CG7946	31732	27891	35651	35885	27120	24143	25964	27257	32790	26121	0.797	15.001	14.673	-0.328	0.01648	0.11443
CG7950	6973	7091	7370	7909	4712	4029	4711	4530	7336	4496	0.613	12.841	12.134	-0.706	4e-05	0.0489
CG7985	8576	8188	10630	10268	7375	6193	6072	7351	9416	6748	0.717	13.201	12.72	-0.481	0.00903	0.11214
CG7987	31418	29535	43845	36096	21221	21621	28853	19049	35223	22686	0.644	15.104	14.47	-0.635	0.01705	0.11443
CG8001	12266	13732	13685	14819	10461	9039	10848	10344	13626	10173	0.747	13.734	13.312	-0.422	0.00188	0.10219
CG8010	7576	7420	11640	8909	5360	4365	6032	6805	8886	5640	0.635	13.117	12.462	-0.656	0.02609	0.11829
CG8034	16940	15404	20662	18506	14531	11592	15013	14055	17878	13798	0.772	14.126	13.752	-0.374	0.02377	0.11642
CG8036	173911	173241	236670	205197	130097	118531	155786	142886	197255	136825	0.694	17.59	17.062	-0.528	0.01235	0.11443
CG8064	21453	18143	27583	23112	13627	13977	17195	16611	22573	15352	0.68	14.462	13.906	-0.556	0.01563	0.11443
CG8080	2449	2897	4753	3005	1336	1800	1676	1062	3276	1469	0.448	11.678	10.52	-1.157	0.01475	0.11443
CG8108	73804	68006	83010	77495	55578	50687	66147	60688	75579	58275	0.771	16.206	15.831	-0.375	0.00923	0.11214
CG8111	7831	7776	8759	9824	4841	6521	7495	5741	8547	6149	0.719	13.061	12.586	-0.475	0.01788	0.11443
CG8134	7461	6547	10315	8096	5164	4359	6154	6760	8105	5609	0.692	12.985	12.454	-0.531	0.041	0.12811
CG8135	11826	9564	14155	13424	9196	7538	10979	8370	12242	9021	0.737	13.58	13.139	-0.441	0.0425	0.12866
CG8184	297328	277697	390672	346062	210161	187608	308779	231988	327940	234634	0.715	18.323	17.84	-0.483	0.04337	0.12866
CG8192	2753	2366	2666	1874	901	1197	1442	1599	2415	1285	0.532	11.238	10.327	-0.91	0.00401	0.10662
CG8202	13263	11704	14566	15886	10802	8473	11658	11997	13855	10733	0.775	13.758	13.39	-0.368	0.04016	0.12737
CG8230	23470	23221	30358	27917	14889	13945	22920	16189	26241	16986	0.647	14.68	14.052	-0.628	0.01353	0.11443
CG8232	49355	42789	63498	60008	32955	32260	49194	29466	53912	35969	0.667	15.718	15.134	-0.584	0.03361	0.12265
CG8237	5093	4056	6093	5284	3228	2853	4498	2333	5131	3228	0.629	12.325	11.656	-0.669	0.02241	0.11599
CG8243	29190	29621	25226	28966	21512	22180	25312	23826	28251	23207	0.821	14.786	14.502	-0.284	0.00899	0.11214
CG8258	128860	128791	167409	145173	103589	97329	126369	111499	142558	109697	0.769	17.121	16.743	-0.378	0.02509	0.117
CG8273	10348	8737	9337	11226	7186	3624	6901	5388	9912	5775	0.583	13.275	12.496	-0.779	0.00571	0.10662
CG8289	51120	46639	51958	53150	41167	42213	49878	39014	50717	43068	0.849	15.63	15.394	-0.236	0.03237	0.12212
CG8290	25443	23400	22484	25063	13918	16392	23356	20642	24098	18577	0.771	14.557	14.181	-0.375	0.04776	0.13164
CG8298	5974	6090	4584	4491	4015	3930	3704	4615	5285	4066	0.769	12.368	11.989	-0.378	0.04231	0.12864
CG8303	2667	2065	2407	3649	766	1588	1438	1370	2697	1290	0.478	11.397	10.334	-1.064	0.01072	0.11385
CG8312	19999	20566	29577	24651	11050	11348	15341	14667	23698	13102	0.553	14.532	13.677	-0.855	0.00523	0.10662
CG8317	1719	1312	1370	1751	987	452	623	1215	1538	819	0.533	10.587	9.678	-0.908	0.01337	0.11443
CG8399	20386	21459	31370	26008	18105	14344	19507	17154	24806	17278	0.697	14.598	14.077	-0.522	0.03304	0.12244
CG8405	16693	14313	15250	15842	9890	10298	14843	10102	15524	11283	0.727	13.922	13.462	-0.46	0.0167	0.11443
CG8408	7460	6794	5536	6200	3871	4530	5357	4468	6498	4556	0.701	12.666	12.154	-0.512	0.00905	0.11214
CG8412	3667	3290	3680	3716	3048	2088	3327	2050	3588	2628	0.733	11.809	11.36	-0.449	0.03125	0.12097
CG8414	8450	6168	8202	8864	6549	4931	5492	6207	7921	5794	0.732	12.951	12.5	-0.451	0.02301	0.11599
CG8417	7340	8131	11018	9955	7169	6417	6783	6471	9111	6710	0.736	13.153	12.712	-0.441	0.03103	0.12066
CG8446	28683	27838	36540	33058	16733	17031	22958	18646	31530	18842	0.598	14.944	14.202	-0.743	0.00219	0.10219
CG8460	19554	16635	26130	23945	14697	11851	16893	16217	21566	14914	0.692	14.396	13.864	-0.532	0.03302	0.12244
CG8468	38516	35260	43622	46862	36471	33780	29861	26532	41065	31661	0.771	15.326	14.95	-0.375	0.03208	0.12212
CG8475	8199	10402	10692	12103	7311	7564	9175	6732	10349	7695	0.744	13.337	12.91	-0.427	0.03289	0.12241
CG8485	16541	16380	15811	16162	13803	11257	13720	11865	16223	12661	0.78	13.986	13.628	-0.358	0.00175	0.10219
CG8494	12636	10015	11664	10446	7681	8227	10267	6938	11190	8278	0.74	13.45	13.015	-0.435	0.02022	0.1152
CG8545	29168	26326	38024	30778	23786	22113	27842	22485	31074	24056	0.774	14.923	14.554	-0.369	0.04709	0.13146
CG8552	19113	15507	19429	19988	10369	10677	15371	16675	18509	13273	0.717	14.176	13.696	-0.48	0.03337	0.12256
CG8578	11158	11341	14596	13343	8627	7393	8823	10584	12609	8857	0.702	13.622	13.113	-0.51	0.01201	0.11438
CG8596	10538	11956	13268	11864	6806	5693	10385	10083	11907	8242	0.692	13.539	13.009	-0.531	0.03037	0.12031
CG8602	16171	14938	21483	17729	10353	8790	13281	12750	17580	11293	0.642	14.102	13.463	-0.638	0.01194	0.11438
CG8605	10361	11600	11949	11573	6152	6211	8955	7323	11371	7160	0.63	13.473	12.806	-0.667	0.00129	0.10219
CG8611	25256	22114	31550	26946	19105	18312	22946	19815	26466	20044	0.757	14.692	14.291	-0.401	0.02732	0.11939
CG8613	11846	11697	21650	17657	7893	7872	10386	11290	15712	9360	0.596	13.94	13.192	-0.747	0.04835	0.13211
CG8671	24417	22474	24947	28830	15469	14563	23931	17281	25167	17811	0.708	14.619	14.12	-0.499	0.02589	0.11791
CG8677	74121	72017	97424	78478	47915	50544	70297	52097	80510	55213	0.686	16.297	15.753	-0.544	0.0169	0.11443
CG8740	61737	59810	73868	77505	50269	52168	52571	47259	68230	50567	0.741	16.058	15.626	-0.432	0.00816	0.1116
CG8768	2163	2296	1895	3073	903	1015	1996	1245	2357	1290	0.547	11.202	10.333	-0.87	0.02324	0.1162
CG8771	28737	25124	30885	34025	19696	17867	25166	20350	29693	20770	0.699	14.858	14.342	-0.516	0.0105	0.11385
CG8818	32745	32868	48678	33487	24347	23197	26837	29679	36945	26015	0.704	15.173	14.667	-0.506	0.03955	0.12695
CG8830	21918	20276	27428	26146	16051	15833	20898	16860	23942	17411	0.727	14.547	14.088	-0.46	0.01963	0.1148
CG8839	16456	14421	22302	19158	11027	9704	13844	12193	18084	11692	0.647	14.142	13.513	-0.629	0.01586	0.11443
CG8841	11251	9874	13855	11398	6833	7144	11306	7575	11594	8215	0.709	13.501	13.004	-0.497	0.04409	0.12916
CG8858	56401	47816	64896	51763	40132	34404	44142	39768	55219	39611	0.717	15.753	15.274	-0.479	0.0097	0.11276
CG8878	34325	31919	38882	38877	23536	22095	34483	26799	36001	26728	0.742	15.136	14.706	-0.43	0.02953	0.12018
CG8915	6514	5004	6100	5547	4576	3530	5146	3029	5791	4070	0.703	12.5	11.991	-0.509	0.02561	0.11743
CG8920	17607	15558	17007	17755	12451	10821	17461	11738	16982	13118	0.772	14.052	13.679	-0.372	0.04882	0.13238
CG8924	14743	11340	11115	12859	9347	8025	11617	9501	12514	9623	0.769	13.611	13.232	-0.379	0.04162	0.12833
CG8929	34446	30719	32869	32730	24626	24381	31646	26484	32691	26784	0.819	14.997	14.709	-0.287	0.01886	0.11443
CG8944	17167	16677	20505	18103	10150	10904	16772	9640	18113	11866	0.655	14.145	13.535	-0.61	0.0153	0.11443
CG8964	16839	13567	19184	19412	13116	11201	14166	11653	17250	12534	0.727	14.074	13.614	-0.461	0.02101	0.11582
CG9003	10258	7595	12102	11531	5749	5375	8945	5994	10371	6516	0.628	13.34	12.67	-0.671	0.02472	0.11676
CG9007	123040	121377	119205	130573	89787	81192	116232	88416	123549	93907	0.76	16.915	16.519	-0.396	0.01038	0.11385
CG9018	9568	9378	10567	9689	6114	7553	7999	6507	9801	7043	0.719	13.259	12.782	-0.477	0.0017	0.10219
CG9044	12543	13904	15587	13269	9714	8239	13876	9748	13826	10394	0.752	13.755	13.343	-0.412	0.04689	0.13146
CG9062	16246	13888	22575	19566	9780	9861	13861	11602	18069	11276	0.624	14.141	13.461	-0.68	0.01882	0.11443
CG9086	114521	108775	141705	125841	74919	72253	107991	83724	122710	84722	0.69	16.905	16.37	-0.534	0.01306	0.11443
CG9099	14920	15102	23560	18068	10989	12475	12705	12604	17913	12193	0.681	14.129	13.574	-0.555	0.03192	0.12212
CG9104	6484	6740	8598	6899	4500	3464	4880	3563	7180	4102	0.571	12.81	12.002	-0.808	0.00204	0.10219
CG9121	1881	1494	1821	1764	852	660	1422	639	1740	893	0.513	10.765	9.803	-0.962	0.00567	0.10662
CG9135	106301	105449	111586	118184	87607	82757	105388	93422	110380	92293	0.836	16.752	16.494	-0.258	0.01915	0.1147
CG9147	4086	4976	6097	6308	3301	3754	2791	4120	5367	3492	0.651	12.39	11.77	-0.62	0.01938	0.1148
CG9154	3164	3751	5282	4969	2182	2505	3048	3143	4292	2720	0.634	12.067	11.409	-0.658	0.02879	0.12005
CG9170	11488	11264	10450	12808	7305	7678	8655	8290	11503	7982	0.694	13.49	12.963	-0.527	0.00087	0.10219
CG9171	13682	14500	19398	17449	10005	8720	15090	11360	16257	11294	0.695	13.989	13.463	-0.526	0.04062	0.12771
CG9205	8869	10645	12349	9325	6977	7537	5916	7336	10297	6941	0.674	13.33	12.761	-0.569	0.00797	0.1116
CG9213	10248	10327	13772	12779	7837	9038	8754	8729	11781	8589	0.729	13.524	13.068	-0.456	0.01354	0.11443
CG9220	17421	18715	18966	21879	14914	14675	17805	12584	19245	14995	0.779	14.232	13.872	-0.36	0.02469	0.11676
CG9257	9523	8102	11543	9479	6392	6991	5831	5724	9662	6235	0.645	13.238	12.606	-0.632	0.00423	0.10662
CG9281	102912	97740	155276	115180	76668	72250	88729	88052	117777	81425	0.691	16.846	16.313	-0.533	0.03747	0.12524
CG9300	12317	11264	17168	13822	10108	10276	11094	9631	13643	10277	0.753	13.736	13.327	-0.409	0.04381	0.12889
CG9302	45577	46749	48860	47250	31188	31346	45430	36843	47109	36202	0.768	15.524	15.144	-0.38	0.01872	0.11443
CG9304	13757	9746	13969	14377	9813	7250	11454	9463	12962	9495	0.732	13.662	13.213	-0.449	0.04615	0.13074
CG9305	13900	12966	15773	13639	8985	9555	10943	10091	14070	9893	0.703	13.78	13.272	-0.508	0.00125	0.10219
CG9319	3819	3814	6307	4335	962	2298	3326	3321	4569	2477	0.542	12.158	11.274	-0.883	0.04251	0.12866
CG9323	13409	12193	19908	13775	7762	7308	10788	7380	14821	8310	0.561	13.855	13.021	-0.835	0.01461	0.11443
CG9331	13082	12479	15428	16359	6332	7026	8046	7971	14337	7344	0.512	13.807	12.842	-0.965	0.00046	0.09851
CG9346	15296	13058	16254	14310	10509	9875	13316	9011	14729	10678	0.725	13.846	13.382	-0.464	0.01273	0.11443
CG9372	2244	1833	3603	2550	621	1120	921	893	2558	889	0.347	11.321	9.796	-1.525	0.00533	0.10662
CG9384	15420	14708	18860	18241	12858	11263	15145	14240	16807	13377	0.796	14.037	13.707	-0.329	0.04176	0.12833
CG9393	3632	3033	3678	3764	3369	2617	2767	2558	3527	2828	0.802	11.784	11.465	-0.319	0.0312	0.12094
CG9426	7350	7669	8666	8537	4878	6086	7913	6176	8055	6263	0.778	12.976	12.613	-0.363	0.0435	0.12873
CG9447	1567	1161	1493	1305	505	630	1076	676	1381	722	0.522	10.432	9.495	-0.937	0.00516	0.10662
CG9467	13955	14170	14219	17373	11031	9558	12757	9994	14929	10835	0.726	13.866	13.403	-0.462	0.00917	0.11214
CG9510	3745	2481	3447	2912	1497	680	1660	1701	3146	1385	0.44	11.619	10.435	-1.184	0.00307	0.10264
CG9527	9079	6449	10480	8007	5178	4714	6829	5883	8504	5651	0.665	13.054	12.464	-0.59	0.02574	0.11769
CG9531	2093	2227	2172	1604	1441	1125	1239	1290	2024	1274	0.629	10.983	10.315	-0.668	0.00306	0.10264
CG9578	12631	9937	15178	13254	7788	9608	10848	7998	12750	9061	0.711	13.638	13.145	-0.493	0.02975	0.12018
CG9581	11415	12214	15288	13887	10859	8670	10565	11679	13201	10443	0.791	13.688	13.35	-0.338	0.04251	0.12866
CG9596	9813	11707	12692	14093	8948	9237	7873	8582	12076	8660	0.717	13.56	13.08	-0.48	0.01124	0.11385
CG9601	6398	5607	5818	5346	5118	5281	5334	4765	5792	5125	0.885	12.5	12.323	-0.177	0.04137	0.12833
CG9630	6396	8273	9648	7527	5273	4624	5950	5502	7961	5337	0.67	12.959	12.382	-0.577	0.01184	0.11408
CG9641	5789	5535	8898	6471	4215	3954	3692	3646	6673	3877	0.581	12.704	11.921	-0.784	0.01148	0.11385
CG9674	87529	83054	132177	119532	78529	75149	73271	67198	105573	73537	0.697	16.688	16.166	-0.522	0.03993	0.12723
CG9727	24396	21372	22675	25764	14467	14939	18459	15724	23552	15897	0.675	14.524	13.956	-0.567	0.00112	0.10219
CG9747	4899	3658	8066	6448	2057	2483	4053	3045	5768	2909	0.504	12.494	11.506	-0.987	0.03433	0.12318
CG9776	34240	35740	36780	38450	25762	23864	32868	27769	36302	27566	0.759	15.148	14.751	-0.397	0.00637	0.10935
CG9782	10711	11236	11200	11346	9032	8438	5620	8146	11123	7809	0.702	13.441	12.931	-0.51	0.00494	0.10662
CG9784	6911	5401	9148	6956	4673	4527	4492	3462	7104	4288	0.604	12.794	12.066	-0.728	0.0139	0.11443
CG9799	22169	22632	27532	23758	17233	16538	20823	16487	24023	17770	0.74	14.552	14.117	-0.435	0.0078	0.1116
CG9801	5589	4431	6794	6930	2634	2926	2907	3280	5936	2937	0.495	12.535	11.52	-1.015	0.00245	0.10264
CG9821	123047	110764	124073	134277	77541	68528	111476	103224	123040	90192	0.733	16.909	16.461	-0.448	0.02702	0.11919
CG9853	12755	11688	17026	12912	8264	8684	9995	9910	13595	9213	0.678	13.731	13.169	-0.561	0.0129	0.11443
CG9855	15997	15651	20604	18209	11195	9843	13341	13796	17615	12044	0.684	14.105	13.556	-0.549	0.00919	0.11214
CG9866	20737	19441	20778	23750	15117	11997	18838	14845	21176	15200	0.718	14.37	13.892	-0.478	0.01177	0.11385
CG9917	22404	20815	27705	23396	16529	15078	21034	14136	23580	16694	0.708	14.525	14.027	-0.498	0.01762	0.11443
CG9934	39259	39461	45600	46352	30127	26654	42622	31742	42668	32786	0.768	15.381	15.001	-0.38	0.04615	0.13074
CG9941	23983	25323	20107	22924	15175	15202	22583	17136	23084	17524	0.759	14.495	14.097	-0.398	0.03617	0.12492
CG9947	5334	5963	9707	6862	4785	3981	4887	4357	6967	4502	0.646	12.766	12.136	-0.63	0.0469	0.13146
CG9953	23844	20839	24163	22708	16084	13014	19051	20908	22889	17264	0.754	14.482	14.075	-0.407	0.02457	0.11676
CG9967	3149	2747	3423	3736	2646	2492	1875	2685	3264	2424	0.743	11.672	11.243	-0.429	0.02467	0.11676
CG9977	34158	30767	39570	39929	25388	23644	33163	29355	36106	27888	0.772	15.14	14.767	-0.373	0.0367	0.12517
CG9986	7590	5944	11172	8121	4879	4018	6356	4247	8207	4875	0.594	13.003	12.251	-0.751	0.03333	0.12256
CG9987	20577	21946	30384	24843	18596	16482	20895	18716	24437	18672	0.764	14.577	14.189	-0.388	0.04971	0.13241
CG9990	18549	20529	25002	27192	17249	16702	17520	14926	22818	16599	0.727	14.478	14.019	-0.459	0.0239	0.11642
chas	41757	44252	50141	46302	27042	28245	40591	33635	45613	32378	0.71	15.477	14.983	-0.494	0.00991	0.11385
chb	50296	43052	59300	53604	29794	29322	47669	42431	51563	37304	0.723	15.654	15.187	-0.467	0.04683	0.13146
Chc	292687	259332	370770	309760	188516	169986	273062	226089	308137	214413	0.696	18.233	17.71	-0.523	0.0283	0.11966
Chd1	78068	72120	94960	76837	54427	50696	77887	53038	80496	59012	0.733	16.297	15.849	-0.448	0.03735	0.12524
Chd3	6463	7038	7770	6697	5919	6049	5913	5181	6992	5766	0.825	12.771	12.493	-0.278	0.01224	0.11443
CHES-1-like	16087	15069	12891	21164	12518	10422	12654	11391	16303	11746	0.721	13.993	13.52	-0.473	0.04708	0.13146
Chi	30895	29894	36752	37379	25131	25101	30004	21121	33730	25339	0.751	15.042	14.629	-0.413	0.01968	0.11485
chif	46841	41534	51850	46139	32713	31008	38876	30820	46591	33355	0.716	15.508	15.026	-0.482	0.00342	0.10264
CHKov2	2198	1701	1543	2064	653	691	1015	563	1877	730	0.389	10.874	9.513	-1.361	0.00074	0.10219
chm	11516	10287	9214	9448	7467	6233	9278	7012	10116	7497	0.741	13.304	12.872	-0.432	0.01963	0.1148
CHOp24	29385	30077	44488	32386	19434	16870	25955	27587	34084	22462	0.659	15.057	14.455	-0.602	0.03725	0.12524
CHORD	5517	5153	8037	5925	3860	4015	5182	4056	6158	4278	0.695	12.588	12.063	-0.525	0.03889	0.12634
chrb	40171	42243	39523	39914	13189	12351	26227	22043	40463	18452	0.456	15.304	14.172	-1.133	0.0007	0.10219
Chro	81629	78465	83093	84419	65142	58349	76056	57043	81902	64148	0.783	16.322	15.969	-0.352	0.00783	0.1116
Cht2	53326	56912	92235	70023	36935	36852	51835	36897	68124	40630	0.596	16.056	15.31	-0.746	0.02822	0.11966
Cht5	23216	19750	28654	21671	9663	7198	17350	14825	23323	12259	0.526	14.509	13.582	-0.928	0.01039	0.11385
Cht7	11269	9678	17763	19365	8530	9301	4447	4381	14519	6665	0.459	13.826	12.702	-1.123	0.02766	0.11946
Ciao1	9101	9291	14854	9790	6591	4332	6515	6207	10759	5911	0.549	13.393	12.529	-0.864	0.01657	0.11443
Cip4	39967	37385	35757	43983	25165	23159	33934	29093	39273	27838	0.709	15.261	14.765	-0.497	0.00855	0.11179
Cirl	205298	181630	231488	212348	116185	118862	205484	143315	207691	145961	0.703	17.664	17.155	-0.509	0.03733	0.12524
Cka	60938	54052	69492	66779	42778	38479	54025	39215	62815	43625	0.694	15.939	15.413	-0.526	0.00829	0.11179
CkIalpha	83246	78063	107669	95770	56252	51372	75298	72517	91187	63860	0.7	16.477	15.963	-0.514	0.02179	0.11599
CkIIalpha	34831	31607	32037	35615	21780	19096	25527	28426	33523	23707	0.707	15.033	14.533	-0.5	0.00509	0.10662
ckn	75833	70255	80307	76659	52581	48805	73049	54626	75763	57265	0.756	16.209	15.805	-0.404	0.01864	0.11443
Cks85A	3067	3327	3978	3386	2919	3007	2451	2763	3440	2785	0.81	11.748	11.444	-0.305	0.02836	0.11966
ClC-b	15742	12735	14060	14231	9086	7342	10798	12602	14192	9957	0.702	13.793	13.281	-0.511	0.01654	0.11443
ClC-c	22326	23670	37044	26682	13543	13836	23319	17899	27430	17149	0.625	14.743	14.066	-0.678	0.04377	0.12887
Clic	32162	33405	41005	36469	22867	21528	31201	31003	35760	26650	0.745	15.126	14.702	-0.424	0.03101	0.12066
Clp	8380	8171	6659	9799	6663	5765	5765	6418	8252	6153	0.746	13.011	12.587	-0.424	0.02175	0.11599
Cnb	12197	9614	13190	12281	6563	6952	9019	6374	11821	7227	0.611	13.529	12.819	-0.71	0.00339	0.10264
cnk	28474	33422	37324	33232	22030	21681	29381	24635	33113	24432	0.738	15.015	14.576	-0.439	0.01411	0.11443
cnn	34089	29296	43946	33543	24889	26597	24063	22591	35219	24535	0.697	15.104	14.583	-0.522	0.01586	0.11443
Cnx99A	49893	47923	74336	50607	32304	30462	46656	39884	55690	37326	0.67	15.765	15.188	-0.577	0.04482	0.12959
Cog7	11022	10200	13355	11337	6737	4750	7485	7553	11478	6631	0.578	13.487	12.695	-0.792	0.00206	0.10219
colt	21558	21920	28639	20653	14921	13563	18458	17454	23192	16099	0.694	14.501	13.975	-0.527	0.01652	0.11443
conv	20395	21386	26812	25664	12607	12194	19415	18493	23564	15677	0.665	14.524	13.936	-0.588	0.01876	0.11443
Coprox	12707	15156	17808	14757	10511	12820	11350	10887	15107	11392	0.754	13.883	13.476	-0.407	0.01878	0.11443
cora	131347	117131	175992	148315	89629	89921	126682	105588	143196	102955	0.719	17.128	16.652	-0.476	0.03978	0.12715
CoRest	52904	55507	60674	58610	45857	43086	48147	36261	56924	43338	0.761	15.797	15.403	-0.393	0.00459	0.10662
corn	18281	18194	23623	19394	11962	14998	15798	12947	19873	13926	0.701	14.279	13.766	-0.513	0.00879	0.11214
Cortactin	46150	43360	46688	45898	33113	34217	40694	37895	45524	36480	0.801	15.474	15.155	-0.32	0.00303	0.10264
corto	37590	35891	34900	39554	26159	24542	36705	28000	36983	28851	0.78	15.175	14.816	-0.358	0.03089	0.12066
cos	44131	37822	51479	52374	29965	30402	41209	30002	46452	32895	0.708	15.503	15.006	-0.498	0.02166	0.11599
Cp1	39000	34767	43995	42955	29829	29399	34082	36413	40179	32431	0.807	15.294	14.985	-0.309	0.02844	0.11969
Cp110	8180	7975	8596	5609	5612	5479	6269	4987	7590	5587	0.736	12.89	12.448	-0.442	0.03234	0.12212
Cp190	65366	62184	58841	66914	49645	44553	57302	51791	63326	50823	0.803	15.951	15.633	-0.317	0.0078	0.1116
cp309	51975	51053	59232	52651	30410	32712	48555	38435	53728	37528	0.698	15.713	15.196	-0.518	0.01086	0.11385
cpa	29601	26872	32518	28259	21730	19245	26930	22451	29312	22589	0.771	14.839	14.463	-0.376	0.01533	0.11443
cpb	33263	32876	42981	39834	24410	24527	33269	30724	37238	28233	0.758	15.185	14.785	-0.399	0.03603	0.12479
Cpsf100	12550	12776	13387	12089	9446	10118	11970	11809	12700	10836	0.853	13.633	13.404	-0.229	0.03372	0.12278
Cpsf160	22747	18160	31442	23617	15732	13275	19009	13286	23991	15326	0.639	14.55	13.904	-0.647	0.03036	0.12031
Cpsf73	18366	15124	23903	22197	12871	11520	10918	13457	19897	12191	0.613	14.28	13.574	-0.707	0.00948	0.11234
CR18275	2363	3216	2005	2308	1684	1381	1938	1916	2473	1730	0.7	11.272	10.757	-0.516	0.04301	0.12866
CR32009	7794	8187	11138	9790	6891	4826	6770	6541	9227	6257	0.678	13.172	12.611	-0.56	0.01703	0.11443
CR32010	11330	8442	12239	12044	6803	5346	8315	7241	11014	6926	0.629	13.427	12.758	-0.669	0.00887	0.11214
CR32011	12035	9841	11240	11780	7904	5644	9604	9014	11224	8041	0.716	13.454	12.973	-0.481	0.01913	0.1147
CR33987	3954	2785	3076	2937	1679	1393	3040	1891	3188	2001	0.628	11.638	10.966	-0.672	0.03752	0.12524
CR42723	2072	1504	1996	2570	1288	1240	956	994	2036	1119	0.55	10.991	10.128	-0.863	0.00781	0.1116
CR42862	126705	116467	164492	160428	84848	77233	124243	88198	142023	93630	0.659	17.116	16.515	-0.601	0.02285	0.11599
CR43651	2990	2428	4736	3451	1956	2069	1967	1751	3401	1936	0.569	11.732	10.919	-0.813	0.02549	0.11741
CR43857	7337	7452	9129	6564	5009	4103	4659	4834	7620	4651	0.61	12.896	12.183	-0.712	0.00208	0.10219
Crag	49436	49905	60276	61498	35479	36134	48087	38282	55279	39495	0.714	15.754	15.269	-0.485	0.01123	0.11385
crc	204214	182968	249155	249173	124582	116166	172397	179552	221378	148174	0.669	17.756	17.177	-0.579	0.01973	0.11492
CrebB-17A	14154	15517	22702	18614	11014	11010	14158	11758	17747	11985	0.675	14.115	13.549	-0.566	0.03009	0.12031
crim	10451	9744	13112	13401	7536	8227	9443	9704	11677	8728	0.747	13.511	13.091	-0.42	0.03156	0.12159
crl	16907	17783	20719	19751	13587	12490	15028	12674	18790	13445	0.716	14.198	13.715	-0.483	0.00224	0.10219
crn	19394	19075	23562	21861	13735	14643	17635	12693	20973	14677	0.7	14.356	13.841	-0.515	0.00578	0.10662
crol	200901	196024	186011	218566	138569	131071	192091	146052	200375	151946	0.758	17.612	17.213	-0.399	0.01955	0.1148
crp	75290	69952	111988	97000	56719	52969	63591	49827	88558	55776	0.63	16.434	15.767	-0.667	0.01825	0.11443
CSN4	20841	18737	29090	22855	15620	17194	18199	17056	22881	17017	0.744	14.482	14.055	-0.427	0.04329	0.12866
CstF-50	11081	9299	13668	12912	9425	8938	7128	6819	11740	8077	0.688	13.519	12.98	-0.539	0.02055	0.11525
CstF-64	10425	11836	10713	11821	8857	7042	8647	9913	11199	8615	0.769	13.451	13.073	-0.378	0.01006	0.11385
csw	22567	22583	23316	23556	13580	13219	21152	14449	23005	15600	0.678	14.49	13.929	-0.56	0.00774	0.1116
cta	11993	11501	16601	14468	7314	8862	12477	9927	13640	9645	0.707	13.736	13.236	-0.5	0.04714	0.13146
CTCF	8952	10756	9028	10230	7617	8603	8180	7648	9741	8012	0.822	13.25	12.968	-0.282	0.01414	0.11443
CTPsyn	42908	40597	50607	51222	33477	35280	33984	34725	46333	34366	0.742	15.5	15.069	-0.431	0.00456	0.10662
Ctr1A	8567	7810	7014	8026	4755	4242	6561	5741	7854	5325	0.678	12.939	12.379	-0.561	0.00597	0.10662
cu	3657	3123	5896	5476	2647	1652	3213	2655	4538	2542	0.56	12.148	11.312	-0.836	0.03762	0.12524
Cul-2	24830	20865	21138	22533	12309	12866	17749	21396	22341	16080	0.72	14.447	13.973	-0.474	0.03649	0.12517
cv	12667	12062	17247	14336	8714	7643	9493	10496	14078	9087	0.645	13.781	13.15	-0.632	0.00881	0.11214
cv-c	54288	54803	64682	64358	33456	31552	51561	44554	59533	40280	0.677	15.861	15.298	-0.564	0.01319	0.11443
cwo	28374	25218	35069	34589	18201	15344	25289	18602	30813	19359	0.628	14.911	14.241	-0.671	0.01164	0.11385
cyc	16242	15584	18295	19171	9806	8748	15425	14635	17323	12154	0.702	14.08	13.569	-0.511	0.03347	0.12258
CycA	54952	44209	49046	54544	37866	36506	44419	43007	50688	40450	0.798	15.629	15.304	-0.326	0.01842	0.11443
CycB	85308	71978	90848	89763	67406	63172	70250	66269	84474	66774	0.79	16.366	16.027	-0.339	0.00828	0.11179
CycB3	16408	18788	18716	19797	15660	14107	15944	17116	18427	15707	0.852	14.17	13.939	-0.23	0.02838	0.11966
CycE	24155	22429	28758	29162	19799	17546	23868	17359	26126	19643	0.752	14.673	14.262	-0.411	0.02839	0.11966
CycH	5255	5510	6792	5536	3541	4143	5247	4485	5773	4354	0.754	12.495	12.088	-0.407	0.02873	0.12002
Cyp28d1	837	1026	1478	1215	652	816	872	632	1139	743	0.652	10.154	9.537	-0.616	0.03783	0.12535
Cyp28d2	1252	886	1402	1685	729	336	891	999	1306	739	0.566	10.351	9.529	-0.822	0.04242	0.12866
Cyp4e2	2145	1856	3133	1746	922	968	1712	1186	2220	1197	0.539	11.116	10.225	-0.891	0.03078	0.12061
Cyp6d2	2652	1619	2115	1772	1238	476	316	1107	2040	784	0.385	10.994	9.615	-1.379	0.00814	0.1116
d	160411	154865	217199	188446	106152	108716	156460	120232	180230	122890	0.682	17.459	16.907	-0.552	0.02091	0.11559
D1	202584	212149	197590	221029	180194	189012	201472	175972	208338	186662	0.896	17.669	17.51	-0.158	0.03006	0.12031
D12	6728	6668	7512	7570	5053	5032	5430	3026	7119	4635	0.651	12.798	12.178	-0.619	0.00591	0.10662
D19A	22607	23165	25904	30744	19286	18671	22257	16852	25605	19266	0.752	14.644	14.234	-0.41	0.02665	0.11903
D19B	18978	18930	26035	23285	14317	11881	18857	13725	21807	14695	0.674	14.413	13.843	-0.569	0.02078	0.11548
d4	13464	13556	17022	16929	11311	9321	13448	12661	15243	11685	0.767	13.896	13.512	-0.383	0.03862	0.12584
da	43263	43895	66621	55555	32195	33136	42406	32551	52334	35072	0.67	15.675	15.098	-0.577	0.02918	0.12005
Dad	37331	30465	39572	35086	22667	21025	33310	26347	35613	25837	0.725	15.12	14.657	-0.463	0.02671	0.11903
dalao	45700	42008	53499	47850	31457	34599	44516	29614	47264	35047	0.742	15.528	15.097	-0.431	0.0246	0.11676
dally	84559	77753	103623	94864	58340	51905	87174	64049	90200	65367	0.725	16.461	15.996	-0.465	0.04079	0.12792
Dap160	21031	19615	19508	20066	12842	12796	18051	12798	20055	14122	0.704	14.292	13.786	-0.506	0.00467	0.10662
dare	2522	2826	4243	2663	1521	1949	2303	2013	3063	1947	0.635	11.581	10.927	-0.654	0.04063	0.12771
Dbp45A	8965	8098	10421	9270	4453	5910	5624	4640	9188	5156	0.561	13.166	12.332	-0.833	0.00053	0.10219
Dbp73D	9040	7532	8232	7645	5155	5411	6067	6198	8112	5708	0.704	12.986	12.479	-0.507	0.00135	0.10219
Dbp80	27270	23746	39263	31559	15017	12984	19967	17898	30459	16466	0.541	14.895	14.007	-0.887	0.00894	0.11214
dco	43283	40179	38651	44336	32752	28662	41623	30095	41612	33283	0.8	15.345	15.023	-0.322	0.04022	0.12737
Dcr-2	45151	42086	50914	46069	29696	29383	42458	36238	46055	34444	0.748	15.491	15.072	-0.419	0.01807	0.11443
Ddx1	22117	21427	31969	23907	15692	13713	18349	10489	24855	14561	0.586	14.601	13.83	-0.771	0.01279	0.11443
Deaf1	14513	13686	14932	17281	9545	11022	13514	9358	15103	10860	0.719	13.883	13.407	-0.476	0.01368	0.11443
defl	14534	12431	15777	14195	8948	8295	11788	10715	14234	9936	0.698	13.797	13.279	-0.519	0.00664	0.10971
deltaCOP	43094	37733	63488	46388	25998	22032	38688	31898	47676	29654	0.622	15.541	14.856	-0.685	0.03498	0.12401
desat1	53218	49312	52857	62719	46465	48433	47949	41033	54527	45970	0.843	15.735	15.488	-0.246	0.04254	0.12866
Df31	668483	635778	846247	738080	569156	569812	643887	578468	722147	590331	0.817	19.462	19.171	-0.291	0.03844	0.12564
Dg	74485	62668	82390	78917	46090	39666	72472	53950	74615	53044	0.711	16.187	15.695	-0.492	0.04078	0.12792
Dgkepsilon	9115	7319	8181	7336	5494	6080	7163	6535	7988	6318	0.791	12.964	12.625	-0.338	0.02351	0.11642
dgo	11471	11333	12902	14146	6940	7910	11431	9352	12463	8908	0.715	13.605	13.121	-0.484	0.02365	0.11642
Dgp-1	16187	14455	19578	17303	11026	11451	16158	12774	16881	12852	0.761	14.043	13.65	-0.393	0.04373	0.12887
dgrn	4069	3792	3584	3242	2822	2673	2799	2963	3672	2815	0.767	11.842	11.459	-0.384	0.00349	0.10281
dgt3	7856	6329	11117	9222	6170	5348	6218	4225	8631	5490	0.636	13.075	12.423	-0.653	0.03093	0.12066
Dhc64C	377253	361333	588045	439835	263385	242031	360855	298325	441616	291149	0.659	18.752	18.151	-0.601	0.04055	0.12771
Dhc93AB	4414	2642	5056	3127	1642	563	2174	2209	3810	1647	0.432	11.895	10.686	-1.21	0.01886	0.11443
Dhfr	13649	11604	15881	13682	7598	7901	8180	10829	13704	8627	0.63	13.742	13.075	-0.668	0.00444	0.10662
DhpD	11146	10650	14445	10020	5351	6354	7591	5829	11566	6281	0.543	13.498	12.617	-0.881	0.00297	0.10264
didum	28879	27264	38632	31142	18137	19139	26744	18149	31479	20542	0.653	14.942	14.326	-0.616	0.01538	0.11443
Dip-B	46532	47686	48795	54997	30395	31262	42174	35094	49502	34731	0.702	15.595	15.084	-0.511	0.0041	0.10662
Dis3	28559	30043	33089	33860	20413	20541	28568	23745	31388	23317	0.743	14.938	14.509	-0.429	0.01236	0.11443
disco-r	2008	1763	3392	4158	1351	1538	1422	982	2830	1323	0.467	11.467	10.37	-1.097	0.04127	0.12833
disp	25872	27202	30002	26910	21047	18615	23800	20078	27496	20885	0.76	14.747	14.35	-0.397	0.0033	0.10264
dl	16718	14506	12663	17076	9105	7627	12941	11059	15241	10183	0.668	13.896	13.314	-0.582	0.01716	0.11443
Dl	89046	83884	116258	100085	57258	59329	89542	72215	97318	69586	0.715	16.57	16.087	-0.484	0.03617	0.12492
Dlic	33757	30685	49675	37415	20424	21725	30201	25692	37883	24510	0.647	15.209	14.581	-0.628	0.02963	0.12018
dlp	54713	55091	64652	53609	29946	30468	49118	38906	57016	37110	0.651	15.799	15.18	-0.62	0.00852	0.11179
DLP	27835	28066	22537	29557	19298	20755	24409	21087	26999	21387	0.792	14.721	14.384	-0.336	0.02432	0.11676
dmt	15278	12883	17439	17497	12703	11904	12959	13813	15774	12845	0.814	13.945	13.649	-0.296	0.0452	0.12987
DnaJ-H	7591	8814	12244	7453	4561	5022	6163	5878	9026	5406	0.599	13.14	12.4	-0.739	0.0217	0.11599
DNApol-alpha60	7368	8379	8992	9119	5892	6418	5938	7342	8464	6397	0.756	13.047	12.643	-0.404	0.00747	0.1116
DNApol-epsilon	24411	19436	25152	22607	18792	18380	21061	16002	22901	18559	0.81	14.483	14.18	-0.303	0.03824	0.12554
DNApol-gamma35	10063	10608	10177	12086	7355	8637	9146	9476	10734	8654	0.806	13.39	13.079	-0.311	0.01963	0.1148
DNApol-iota	8843	7778	12536	10115	6438	6452	5872	6269	9818	6258	0.637	13.261	12.612	-0.65	0.01369	0.11443
dnc	6931	7043	9339	8535	5595	3793	7371	5045	7962	5451	0.685	12.959	12.412	-0.547	0.0379	0.12535
dnr1	14935	13418	18892	15540	10180	10889	14510	12396	15696	11994	0.764	13.938	13.55	-0.388	0.04859	0.13211
Doc1	12017	8351	10632	10971	7272	7296	8423	7412	10493	7601	0.724	13.357	12.892	-0.465	0.01242	0.11443
Doc3	5565	5159	5431	6352	2936	2775	5646	3151	5627	3627	0.645	12.458	11.825	-0.633	0.03282	0.12227
dock	21165	17009	20564	18475	14484	9933	18610	11227	19303	13564	0.703	14.237	13.727	-0.509	0.03762	0.12524
Dok	22239	21765	29653	27789	12628	13642	20240	17253	25362	15941	0.629	14.63	13.96	-0.67	0.01175	0.11385
dom	258780	248646	288029	262791	185122	178924	249216	186713	264562	199994	0.756	18.013	17.61	-0.404	0.01297	0.11443
dome	59297	57351	70540	74878	40194	41919	60332	44879	65517	46831	0.715	16	15.515	-0.484	0.02471	0.11676
dos	18730	23045	22239	23673	13215	11847	19647	15769	21922	15119	0.69	14.42	13.884	-0.536	0.01568	0.11443
dp	463647	442972	760714	662558	413932	390820	409912	335722	582473	387597	0.665	19.152	18.564	-0.588	0.0495	0.13241
Dp1	342835	339336	511725	386772	217645	217331	357865	263272	395167	264028	0.668	18.592	18.01	-0.582	0.04565	0.13018
Dph5	26086	25849	37472	30397	21834	20592	25929	21233	29951	22397	0.748	14.87	14.451	-0.419	0.04393	0.129
dpp	24231	21843	27544	24952	13543	14975	21895	14635	24642	16262	0.66	14.589	13.989	-0.6	0.00952	0.11245
Dr	32335	30684	31385	36138	25062	21056	31506	21329	32635	24738	0.758	14.994	14.594	-0.4	0.02724	0.11939
dre4	106188	96715	124714	123443	79256	73919	92033	76206	112765	80354	0.713	16.783	16.294	-0.489	0.00644	0.10969
dream	1521	1653	1601	2136	789	928	1444	1118	1727	1070	0.619	10.754	10.063	-0.691	0.01613	0.11443
Dref	42363	35835	41943	41151	31842	27343	36539	34720	40323	32611	0.809	15.299	14.993	-0.306	0.022	0.11599
Drep-1	5517	5450	4433	4903	3441	3416	4880	3893	5076	3907	0.77	12.309	11.932	-0.377	0.03375	0.12278
Drep-4	6573	5550	8956	5472	3670	3074	4355	4139	6638	3809	0.574	12.696	11.895	-0.801	0.01669	0.11443
Drip	6936	7278	8556	8340	4036	4439	3688	4834	7777	4249	0.546	12.925	12.053	-0.872	0.00028	0.07841
drk	24705	22227	29825	26947	20061	17930	22694	20499	25926	20296	0.783	14.662	14.309	-0.353	0.02467	0.11676
drl	80078	81363	124865	92743	44486	47930	74149	55218	94762	55446	0.585	16.532	15.759	-0.773	0.01903	0.1147
Droj2	23000	22397	20026	22292	16466	12777	20944	16469	21929	16664	0.76	14.421	14.024	-0.396	0.02613	0.11829
drongo	39930	39811	45966	43752	26893	25186	38899	28473	42365	29863	0.705	15.371	14.866	-0.505	0.01085	0.11385
ds	415786	360287	524426	442018	278229	245929	408286	287067	435629	304878	0.7	18.733	18.218	-0.515	0.03798	0.12544
Dscam	17791	16245	22016	18355	13364	11441	17191	11725	18602	13430	0.722	14.183	13.713	-0.47	0.0284	0.11966
dsh	29436	30032	31660	33562	18593	23620	26537	22326	31173	22769	0.73	14.928	14.475	-0.453	0.00433	0.10662
Duox	50680	55416	69225	58726	37525	35530	57018	36737	58512	41702	0.713	15.836	15.348	-0.489	0.04051	0.12771
dwg	7543	7434	11083	7685	6006	5257	6091	5962	8436	5829	0.691	13.042	12.509	-0.533	0.02796	0.11966
dx	45298	44444	57159	51320	35803	30037	38337	32256	49555	34108	0.688	15.597	15.058	-0.539	0.00443	0.10662
E(Pc)	94110	86064	94153	92708	66624	62013	93576	67194	91759	72352	0.788	16.486	16.143	-0.343	0.0399	0.12723
e(r)	15214	11848	15242	14566	10462	7558	11144	9510	14217	9668	0.68	13.795	13.239	-0.556	0.00665	0.10971
E2f2	13747	12097	16323	15572	10252	8602	12954	10433	14435	10560	0.732	13.817	13.366	-0.451	0.02508	0.117
E5	10546	11966	11314	11314	6248	6796	11757	5388	11285	7547	0.669	13.462	12.882	-0.58	0.0431	0.12866
eas	9876	7655	11321	11259	5686	5802	7325	8138	10027	6738	0.672	13.292	12.718	-0.574	0.01995	0.11511
eater	1951	1908	1719	3167	904	1086	500	1355	2186	961	0.44	11.094	9.909	-1.185	0.01735	0.11443
ebi	49090	45587	76009	55593	37564	30759	38980	34383	56570	35422	0.626	15.788	15.112	-0.675	0.02394	0.11642
ecd	23642	22983	26962	23804	14671	16939	19997	16833	24348	17110	0.703	14.572	14.063	-0.509	0.00216	0.10219
eco	25274	28308	21460	25154	20251	21576	21251	19173	25049	20563	0.821	14.612	14.328	-0.285	0.02446	0.11676
EcR	49695	50875	57528	64495	47858	43799	40365	41440	55648	43366	0.779	15.764	15.404	-0.36	0.01782	0.11443
Ect4	27405	20044	31743	30117	13637	14317	20039	19473	27327	16867	0.617	14.738	14.042	-0.696	0.01464	0.11443
ed	261982	238952	296263	274020	172606	158538	251908	191471	267804	193631	0.723	18.031	17.563	-0.468	0.02063	0.11543
Edc3	33399	27704	28165	36735	21326	19479	26777	26251	31501	23458	0.745	14.943	14.518	-0.425	0.02929	0.12014
Edem1	25041	23522	31419	23756	16509	16179	21055	21024	25935	18692	0.721	14.663	14.19	-0.472	0.01988	0.11492
edl	6297	5862	8395	7270	4263	3025	5866	5693	6956	4712	0.677	12.764	12.202	-0.562	0.04228	0.12864
Ef1gamma	470074	466459	642664	561370	383906	370497	470656	439107	535142	416041	0.777	19.03	18.666	-0.363	0.04823	0.13211
Ef2b	1751623	1648428	2463443	2017677	1288866	1231929	1665527	1575965	1970293	1440572	0.731	20.91	20.458	-0.452	0.04559	0.13018
Efr	3396	3061	2884	2641	2425	1649	2494	2234	2995	2200	0.735	11.548	11.103	-0.445	0.01883	0.11443
Egfr	165784	157104	211504	175274	115955	109022	172021	123726	177417	130181	0.734	17.437	16.99	-0.447	0.0442	0.12925
egh	17478	13625	17410	17400	10785	9160	13186	10200	16478	10833	0.657	14.008	13.403	-0.605	0.00448	0.10662
egl	43534	38773	41080	46942	29571	32230	41324	36569	42582	34923	0.82	15.378	15.092	-0.286	0.04908	0.13241
Egm	13409	14587	23704	18649	10158	10506	13211	11474	17587	11337	0.645	14.102	13.469	-0.633	0.04197	0.12847
Ehbp1	15777	13031	20427	17653	9253	10135	14018	10323	16722	10932	0.654	14.029	13.416	-0.613	0.02171	0.11599
eIF-1A	82131	74936	82278	86527	59308	52012	72139	78304	81468	65441	0.803	16.314	15.998	-0.316	0.04724	0.13146
eIF-2alpha	57232	56418	67722	58800	41932	40790	51428	52312	60043	46615	0.776	15.874	15.509	-0.365	0.01546	0.11443
eIF-3p40	75506	69452	89510	87822	58199	52445	67280	75344	80572	63317	0.786	16.298	15.95	-0.348	0.04857	0.13211
eIF2B-gamma	6822	6125	9548	7308	4106	4388	5418	6455	7451	5092	0.683	12.863	12.314	-0.549	0.04159	0.12833
eIF3-S8	219545	204465	315961	255152	154334	147872	187367	182746	248781	168080	0.676	17.925	17.359	-0.566	0.02333	0.1162
eIF3-S9	235801	216951	251901	259508	171091	169836	214044	202570	241040	189385	0.786	17.879	17.531	-0.348	0.01233	0.11443
eIF6	26193	27762	23590	27763	20833	18499	21746	19402	26327	20120	0.764	14.684	14.296	-0.388	0.00227	0.10219
Eip55E	24962	22772	25190	30239	17684	12622	18239	17844	25791	16597	0.644	14.655	14.019	-0.636	0.00432	0.10662
Eip74EF	34648	29726	33538	40657	25571	24793	26928	24475	34642	25442	0.734	15.08	14.635	-0.445	0.00755	0.1116
elav	14019	14094	13457	15146	8995	7992	12889	11426	14179	10325	0.728	13.791	13.334	-0.458	0.01666	0.11443
Elf	102254	90567	119707	101443	64168	58195	90276	84331	103493	74243	0.717	16.659	16.18	-0.479	0.02453	0.11676
EloA	7062	6359	8039	8366	5611	5077	7100	5235	7457	5756	0.772	12.864	12.491	-0.374	0.03998	0.12723
Elp1	32213	26942	41391	32536	21393	21003	29285	24364	33271	24011	0.722	15.022	14.551	-0.471	0.04033	0.12757
emb	100466	89474	112018	104722	66355	61820	98205	72491	101670	74718	0.735	16.634	16.189	-0.444	0.02849	0.11977
emc	127200	124326	121784	142327	89923	90276	121737	106135	128909	102018	0.791	16.976	16.638	-0.338	0.02307	0.11599
emp	42253	38477	44336	47106	33165	28608	36394	32405	43043	32643	0.758	15.393	14.994	-0.399	0.00512	0.10662
ena	55582	53795	66172	55422	31218	28977	55532	37129	57743	38214	0.662	15.817	15.222	-0.596	0.02619	0.11844
ens	65876	69170	92967	70696	49315	43556	63910	54615	74677	52849	0.708	16.188	15.69	-0.499	0.02753	0.11939
Ent1	7565	6654	8996	8641	6140	5072	5725	6033	7964	5742	0.721	12.959	12.487	-0.472	0.00891	0.11214
Ent2	54882	57609	43876	55731	42039	37910	48762	39361	53024	42018	0.792	15.694	15.359	-0.336	0.031	0.12066
Eph	37746	35987	41423	44401	28036	22574	35794	33716	39889	30030	0.753	15.284	14.874	-0.41	0.03121	0.12094
Eps-15	30764	29170	48898	41894	25765	21845	30374	20941	37682	24731	0.656	15.202	14.594	-0.608	0.04591	0.13053
Ets98B	3937	4151	5549	4762	3487	2448	3844	2492	4600	3068	0.667	12.167	11.583	-0.584	0.02302	0.11599
ewg	10527	9338	13861	13054	6987	5636	8240	10712	11695	7894	0.675	13.514	12.946	-0.567	0.04567	0.13018
exba	172622	151403	262561	198713	117692	104288	144522	146805	196325	128327	0.654	17.583	16.969	-0.613	0.04118	0.12822
Exn	58520	55603	74317	65573	41117	34673	56700	39067	63503	42889	0.675	15.955	15.388	-0.566	0.01759	0.11443
exo84	10820	9580	11971	10882	6368	8260	10184	8233	10813	8261	0.764	13.401	13.012	-0.388	0.03221	0.12212
Exp6	28118	26595	32672	31979	22121	19067	26540	18690	29841	21605	0.724	14.865	14.399	-0.466	0.0125	0.11443
Ext2	6666	4657	6599	6249	4330	3471	4629	3646	6043	4019	0.665	12.561	11.973	-0.588	0.00995	0.11385
eyg	9753	9709	10222	11399	5937	5552	7673	6960	10271	6530	0.636	13.326	12.673	-0.653	0.00096	0.10219
faf	128354	118447	121236	121415	89461	82014	118985	83864	122363	93581	0.765	16.901	16.514	-0.387	0.01757	0.11443
Faf	19271	18510	19813	21345	13051	13431	18187	17743	19734	15603	0.791	14.268	13.93	-0.339	0.03266	0.12212
Fak56D	13446	11402	13414	13498	8764	8361	12225	8192	12940	9385	0.725	13.66	13.196	-0.463	0.01679	0.11443
fal	2624	2280	2632	3109	1942	1639	2470	1741	2661	1948	0.732	11.378	10.928	-0.45	0.02973	0.12018
Fas3	129852	122973	134021	141069	105651	101184	119938	110760	131979	109383	0.829	17.01	16.739	-0.271	0.00645	0.10969
fat-spondin	2190	1474	1969	1726	1218	571	1483	1347	1840	1154	0.627	10.845	10.173	-0.672	0.03578	0.12451
fax	311183	297374	440950	350138	223433	212510	304756	267058	349911	251940	0.72	18.417	17.943	-0.474	0.04442	0.12931
fbl6	28662	20817	34891	27156	17105	19090	23611	19695	27881	19875	0.713	14.767	14.279	-0.488	0.04614	0.13074
Fbxl4	7883	6088	7311	6333	4332	6299	5185	5397	6904	5303	0.768	12.753	12.373	-0.381	0.0334	0.12256
Fcp1	13448	13933	14450	16719	11216	10547	13605	9740	14637	11277	0.77	13.837	13.461	-0.376	0.02261	0.11599
Fdh	48672	49166	74298	58179	29568	25518	33718	33159	57579	30491	0.53	15.813	14.896	-0.917	0.00502	0.10662
fdl	21660	18537	25127	22633	16612	12663	17880	16011	21989	15792	0.718	14.424	13.947	-0.478	0.01249	0.11443
Fem-1	12899	11972	13478	12125	5997	8173	12307	8484	12618	8740	0.693	13.623	13.093	-0.53	0.02892	0.12005
fend	5212	4389	4626	4734	2692	2853	4562	2388	4740	3124	0.659	12.211	11.609	-0.602	0.02066	0.11548
feo	58737	54562	53946	64419	46988	48151	52291	46369	57916	48450	0.837	15.822	15.564	-0.257	0.01393	0.11443
Fer1HCH	39749	36040	48322	41962	29428	25511	32013	34407	41518	30340	0.731	15.341	14.889	-0.453	0.01298	0.11443
Fhos	18632	18106	26666	19133	12444	12083	16209	15636	20634	14093	0.683	14.333	13.783	-0.55	0.0287	0.11996
Fib	54271	56233	88621	72091	44689	48228	47579	34482	67804	43745	0.645	16.049	15.417	-0.632	0.03144	0.12138
Fili	57869	49981	93721	68154	37751	33117	53971	40289	67431	41282	0.612	16.041	15.333	-0.708	0.04748	0.13159
Fim	54743	46713	61574	54979	28637	28291	51951	37104	54502	36496	0.67	15.734	15.155	-0.579	0.02921	0.12011
Fip1	24623	22712	33877	27810	17912	16262	25210	13890	27256	18319	0.672	14.734	14.161	-0.573	0.04138	0.12833
fj	65972	64129	77317	73510	51599	52064	58658	45730	70232	52013	0.741	16.1	15.667	-0.433	0.00428	0.10662
FK506-bp1	83614	77908	85066	81053	74182	68286	73397	68078	81910	70986	0.867	16.322	16.115	-0.207	0.00291	0.10264
flfl	92970	88669	89099	97022	67723	65594	88472	75005	91940	74199	0.807	16.488	16.179	-0.309	0.01831	0.11443
fliI	29040	23503	33619	25449	19337	16509	26187	17403	27903	19859	0.712	14.768	14.278	-0.491	0.04194	0.12847
Flo-2	10214	7255	13567	11553	6416	6579	8156	7727	10647	7220	0.678	13.378	12.818	-0.56	0.04887	0.13238
flr	48282	43451	53027	53726	30877	30888	44465	37438	49622	35917	0.724	15.599	15.132	-0.466	0.01441	0.11443
Fmr1	83775	75333	94962	94874	58845	55065	77363	68666	87236	64985	0.745	16.413	15.988	-0.425	0.01823	0.11443
for	33659	31030	31910	34845	19226	17198	29835	21786	32861	22011	0.67	15.004	14.426	-0.578	0.00963	0.11266
form3	12015	12014	15902	15646	7987	7960	9795	9360	13894	8775	0.632	13.762	13.099	-0.663	0.00497	0.10662
foxo	19146	18541	16455	18121	9114	11513	17720	12969	18065	12829	0.71	14.141	13.647	-0.494	0.03323	0.12256
Fpps	8312	8662	7567	9917	6581	5780	7355	7340	8614	6764	0.785	13.073	12.724	-0.349	0.02406	0.11642
fry	58917	61078	79153	65325	39056	37439	59453	47155	66118	45776	0.692	16.013	15.482	-0.53	0.02398	0.11642
fs(1)h	141582	139994	168250	149700	103258	96509	149979	103732	149882	113370	0.756	17.193	16.791	-0.403	0.03938	0.1267
fs(2)ltoPP43	14719	14744	17598	16267	10221	9462	12631	8973	15832	10322	0.652	13.951	13.333	-0.617	0.00207	0.10219
ft	465686	433992	595244	491883	309402	290200	445293	345857	496701	347688	0.7	18.922	18.407	-0.515	0.02295	0.11599
fu	13606	11838	15076	14979	8552	9984	12106	9952	13875	10149	0.731	13.76	13.309	-0.451	0.01228	0.11443
FucT6	14322	13262	21563	15419	9877	8822	11060	11564	16142	10331	0.64	13.979	13.335	-0.644	0.02508	0.117
Fur1	26323	22400	35672	31548	16384	15033	20642	16834	28986	17223	0.594	14.823	14.072	-0.751	0.00969	0.11276
Fur2	60707	59891	69941	64489	42374	41057	55079	41032	63757	44885	0.704	15.96	15.454	-0.506	0.00373	0.10448
fwd	58131	53112	58402	58232	38809	33951	56750	34954	56969	41116	0.722	15.798	15.327	-0.47	0.02738	0.11939
fws	12021	12943	11090	11184	8693	8900	9309	10579	11810	9370	0.793	13.528	13.194	-0.334	0.00684	0.10971
fz	57739	59316	97885	73931	39097	36543	58613	50335	72218	46147	0.639	16.14	15.494	-0.646	0.04942	0.13241
fz2	171119	159482	227550	195007	112058	107518	179788	122108	188289	130368	0.692	17.523	16.992	-0.53	0.04214	0.12852
G-ialpha65A	52917	48685	77175	63920	33819	32355	47222	45260	60674	39664	0.654	15.889	15.276	-0.613	0.03007	0.12031
G9a	38323	32081	36254	35808	21150	21379	31943	22610	35617	24271	0.681	15.12	14.567	-0.553	0.00771	0.1116
Gadd34	8232	7191	6902	6612	5121	4688	6834	5703	7234	5587	0.772	12.821	12.448	-0.373	0.03025	0.12031
galectin	8122	8088	7893	10358	6242	6823	6118	6917	8615	6525	0.757	13.073	12.672	-0.401	0.01473	0.11443
gammaCop	43659	46597	71338	53750	27112	31047	41855	39280	53836	34824	0.647	15.716	15.088	-0.629	0.03669	0.12517
gammaSnap	3028	3848	4287	5113	2678	2042	2595	2159	4069	2368	0.582	11.991	11.21	-0.781	0.01037	0.11385
GAPsec	4666	3687	4148	3706	3069	2760	3632	2825	4052	3072	0.758	11.984	11.585	-0.4	0.01812	0.11443
garz	45464	43063	61709	46948	26264	24733	46960	33941	49296	32974	0.669	15.589	15.009	-0.58	0.04825	0.13211
GATAd	11439	10518	8541	12031	7568	6728	8140	7523	10632	7490	0.704	13.376	12.871	-0.505	0.00848	0.11179
gbb	57597	54008	60636	57243	42919	42886	55055	45677	57371	46634	0.813	15.808	15.509	-0.299	0.01502	0.11443
Gclc	12906	12846	16501	14008	7941	7306	11643	12218	14065	9777	0.695	13.78	13.255	-0.525	0.03022	0.12031
Gdh	63640	63157	76538	75144	49815	55068	65801	53820	69620	56126	0.806	16.087	15.776	-0.311	0.03474	0.12377
Gef26	38428	35750	41674	46051	25174	27323	37596	28020	40476	29528	0.73	15.305	14.85	-0.455	0.02128	0.11582
gek	39768	37855	48301	44806	27677	23915	36338	27355	42683	28821	0.675	15.381	14.815	-0.567	0.00802	0.1116
Gel	8457	8476	13626	12409	6432	5171	6968	5467	10742	6009	0.559	13.391	12.553	-0.838	0.01489	0.11443
Gem3	8399	8572	11185	9540	6303	6289	5433	7301	9424	6331	0.672	13.202	12.628	-0.574	0.00596	0.10662
Gfat1	81434	76268	103331	98916	65031	61229	78323	72478	89987	69265	0.77	16.457	16.08	-0.378	0.03442	0.1232
Gfat2	31037	25960	35027	31904	18660	19255	26952	27629	30982	23124	0.746	14.919	14.497	-0.422	0.0424	0.12866
gfzf	37050	34531	35099	38475	29735	27315	35158	29040	36289	30312	0.835	15.147	14.888	-0.26	0.02082	0.11553
Ggamma1	32177	32936	33845	31199	25026	21103	26666	27198	32539	24998	0.768	14.99	14.61	-0.38	0.0023	0.10219
gig	19835	17506	20359	23499	13969	13430	19979	14530	20299	15477	0.762	14.309	13.918	-0.391	0.04873	0.13234
GIIIspla2	3295	4030	3481	4365	3194	2159	2939	1751	3793	2511	0.662	11.889	11.294	-0.595	0.02171	0.11599
Gint3	17264	14788	22173	17562	10003	9549	13644	12492	17947	11422	0.636	14.131	13.48	-0.652	0.01177	0.11385
Gip	7706	6905	11301	9408	6730	5441	6682	4726	8830	5895	0.668	13.108	12.525	-0.583	0.0361	0.12489
Gl	47197	43222	56135	45816	29312	28398	45967	34179	48092	34464	0.717	15.554	15.073	-0.481	0.03235	0.12212
GlcT-1	7339	8443	7874	7988	3799	4377	5040	2839	7911	4014	0.507	12.95	11.971	-0.979	0.00029	0.07841
Gld	8718	7418	9373	9429	2947	2555	5960	6640	8734	4525	0.518	13.092	12.144	-0.949	0.01008	0.11385
Gli	76474	73210	103775	91596	45053	41820	71701	66671	86264	56311	0.653	16.396	15.781	-0.615	0.02742	0.11939
glu	33165	29650	48416	40647	27590	27317	28345	25924	37969	27294	0.719	15.213	14.736	-0.476	0.04396	0.12904
Glycogenin	17390	14159	24961	21861	13404	11630	15390	13159	19593	13396	0.684	14.258	13.709	-0.549	0.04841	0.13211
GlyP	62881	57651	56404	71343	49341	46875	42794	39977	62070	44747	0.721	15.922	15.45	-0.472	0.00483	0.10662
Gmd	15629	14540	16514	16486	12641	10966	12885	13881	15792	12593	0.797	13.947	13.62	-0.327	0.00574	0.10662
Gmer	5694	4936	5706	6186	3515	3674	4724	3793	5630	3927	0.697	12.459	11.939	-0.52	0.00392	0.10662
GNBP1	15771	14465	24159	19244	9639	10443	13589	12378	18410	11512	0.625	14.168	13.491	-0.677	0.02591	0.11791
GNBP3	70015	69069	114376	87077	46154	44530	64097	53425	85134	52052	0.611	16.377	15.668	-0.71	0.02807	0.11966
Got2	37572	37814	44823	45274	28294	30429	34939	27171	41371	30208	0.73	15.336	14.883	-0.454	0.00646	0.10969
gp210	103065	89347	126230	107740	76478	65752	99943	81950	106596	81031	0.76	16.702	16.306	-0.396	0.04998	0.1325
Gp93	333020	307717	449288	338281	197618	187107	323313	238778	357076	236704	0.663	18.446	17.853	-0.593	0.03428	0.12318
Gpi1	1959	2304	2528	1758	1204	1420	1179	1857	2137	1415	0.662	11.061	10.467	-0.595	0.02119	0.11582
Gpo-1	2361	2281	2725	2485	1136	1187	1603	1313	2463	1309	0.532	11.266	10.355	-0.911	0.00019	0.07841
grass	4569	3930	6057	5190	2041	1702	3775	2874	4937	2598	0.526	12.269	11.343	-0.926	0.01127	0.11385
Grip128	8312	8469	10874	9055	6733	6890	7795	5541	9177	6740	0.734	13.164	12.719	-0.445	0.01729	0.11443
Grip75	7035	5729	8403	7723	4612	3666	6019	2515	7223	4203	0.582	12.818	12.037	-0.781	0.018	0.11443
gro	73013	64855	78084	82048	57827	60333	65977	55030	74500	59792	0.803	16.185	15.868	-0.317	0.01526	0.11443
grp	91577	86861	101965	94724	55411	54203	87439	69741	93782	66699	0.711	16.517	16.025	-0.492	0.01791	0.11443
grsm	60742	56519	70718	61836	44714	42576	61392	47244	62454	48981	0.784	15.931	15.58	-0.351	0.04086	0.12809
gry	26042	23930	33553	32288	13061	16572	24218	16855	28953	17676	0.611	14.821	14.11	-0.712	0.01449	0.11443
GS	19318	20259	25053	23339	14100	11975	17290	12758	21992	14031	0.638	14.425	13.776	-0.648	0.00417	0.10662
Gs1l	5894	5684	9398	6403	3498	5068	4575	4676	6845	4454	0.651	12.741	12.121	-0.62	0.04188	0.12846
GstD3	9987	11311	12449	12406	9315	8813	9504	10301	11538	9483	0.822	13.494	13.211	-0.283	0.02041	0.1152
GstE8	1025	913	1812	1608	356	702	718	423	1340	550	0.41	10.388	9.103	-1.285	0.01614	0.11443
Gtp-bp	62236	59469	67771	64122	37428	37870	61605	51185	63399	47022	0.742	15.952	15.521	-0.431	0.03568	0.12428
gukh	112444	114754	130414	121211	67088	65769	118432	72488	119706	80944	0.676	16.869	16.305	-0.564	0.02613	0.11829
gus	23646	25878	25349	28112	19706	18611	24078	21726	25746	21030	0.817	14.652	14.36	-0.292	0.0208	0.1155
gw	156269	138884	151329	144533	94003	83686	143083	106358	147754	106782	0.723	17.173	16.704	-0.469	0.02299	0.11599
gwl	8802	10406	10425	12345	8644	7367	7597	6477	10495	7521	0.717	13.357	12.877	-0.481	0.01289	0.11443
Gyc76C	9361	8706	11653	9531	6772	4642	7480	7222	9813	6529	0.665	13.26	12.673	-0.588	0.01116	0.11385
H	36489	35069	41566	44698	27711	25515	39468	26277	39456	29743	0.754	15.268	14.86	-0.408	0.04978	0.13241
haf	5043	5323	8536	5580	1843	1548	4152	2864	6121	2602	0.425	12.58	11.345	-1.234	0.01272	0.11443
hay	10854	10593	13681	13527	9570	8830	9790	9170	12164	9340	0.768	13.57	13.189	-0.381	0.01679	0.11443
HBS1	26555	26260	33314	23312	15322	17044	22571	20003	27360	18735	0.685	14.74	14.193	-0.546	0.01747	0.11443
Hcf	85793	72029	104222	94977	55921	48446	72185	69559	89255	61528	0.689	16.446	15.909	-0.537	0.02051	0.1152
Hcs	8019	7557	8901	7442	4854	5465	7375	5849	7980	5886	0.738	12.962	12.523	-0.439	0.01604	0.11443
Hdac3	20339	17829	21726	21939	15005	16742	17976	15769	20458	16373	0.8	14.32	13.999	-0.321	0.01171	0.11385
HDAC4	19906	21004	26782	26144	13590	12169	21502	12604	23459	14967	0.638	14.518	13.869	-0.648	0.0234	0.11622
hdc	119834	113484	128468	144275	96507	100938	114917	97098	126515	102365	0.809	16.949	16.643	-0.306	0.02269	0.11599
Hel89B	54472	49029	57864	55146	33506	28085	48263	33641	54128	35874	0.663	15.724	15.131	-0.593	0.00819	0.1116
hep	22379	20465	28622	24277	12113	14619	22616	15773	23936	16280	0.68	14.547	13.991	-0.556	0.03598	0.12471
HERC2	120127	113463	169141	132872	83907	79056	124573	88342	133901	93969	0.702	17.031	16.52	-0.511	0.04861	0.13212
Hex-A	25286	22117	26058	26996	15371	15239	20455	18190	25114	17314	0.689	14.616	14.08	-0.537	0.00311	0.10264
Hexo1	55021	52494	73464	66214	29729	30591	49848	45893	61798	39015	0.631	15.915	15.252	-0.664	0.0187	0.11443
hfw	15046	16722	17687	18660	11344	11785	14998	10909	17029	12259	0.72	14.056	13.582	-0.474	0.00754	0.1116
hh	23612	21367	38228	28086	13522	14562	22722	17717	27823	17131	0.616	14.764	14.064	-0.7	0.04634	0.13101
Him	3288	3245	3932	2756	1230	1894	2671	2318	3305	2028	0.614	11.69	10.986	-0.704	0.01746	0.11443
hipk	69463	68656	64434	72638	43250	43185	70515	49995	68798	51736	0.752	16.07	15.659	-0.411	0.04319	0.12866
HLH106	47299	46641	47291	51769	37607	37041	44707	34736	48250	38523	0.798	15.558	15.233	-0.325	0.00746	0.1116
HLHm3	15462	13327	28535	17876	8314	9174	11416	11992	18800	10224	0.544	14.198	13.32	-0.879	0.04923	0.13241
HLHm7	3541	3595	6675	4890	2254	1963	3173	2418	4676	2452	0.524	12.191	11.26	-0.931	0.02912	0.12005
HLHmbeta	17841	16332	20861	16192	12612	9510	15491	15696	17806	13327	0.748	14.12	13.702	-0.418	0.04851	0.13211
Hmgcr	12504	12099	14782	15428	7216	6487	8502	9599	13703	7951	0.58	13.742	12.957	-0.785	0.00174	0.10219
HmgD	247177	238789	248586	268179	229789	222924	237358	232799	250683	230717	0.92	17.936	17.816	-0.12	0.02784	0.11966
Hmt-1	11599	11706	18218	15130	7888	6264	11809	10609	14163	9143	0.646	13.79	13.158	-0.631	0.0477	0.13159
Hmt4-20	53365	50321	64150	57256	30654	30200	51967	37558	56273	37595	0.668	15.78	15.198	-0.582	0.01929	0.1148
Hnf4	17775	13718	16152	14979	8714	9093	14518	10951	15656	10819	0.691	13.934	13.401	-0.533	0.02234	0.11599
homer	19009	15832	18405	17846	12334	12079	15002	16396	17773	13953	0.785	14.117	13.768	-0.349	0.02269	0.11599
HP1b	21714	23168	25673	21299	18217	17142	17967	21043	22964	18593	0.81	14.487	14.182	-0.305	0.0153	0.11443
HP5	11029	13175	13692	15260	9855	8869	11702	7755	13289	9545	0.718	13.698	13.221	-0.477	0.0213	0.11582
Hpr1	13974	11779	15925	15555	8683	7623	10766	11658	14308	9682	0.677	13.805	13.241	-0.563	0.01287	0.11443
HPS4	7596	6046	8551	8265	5155	4495	6353	5985	7615	5497	0.722	12.895	12.424	-0.47	0.02302	0.11599
Hrb27C	374968	344758	477366	427391	258557	245385	344878	313900	406121	290680	0.716	18.632	18.149	-0.482	0.02158	0.11599
Hrb87F	99761	86124	110987	96335	70275	63826	96882	66155	98302	74284	0.756	16.585	16.181	-0.404	0.04021	0.12737
Hrb98DE	136299	131065	183629	140749	88934	89247	138293	98632	147935	103777	0.701	17.175	16.663	-0.511	0.0393	0.12661
Hrd3	19032	16118	19489	15602	12640	11491	15427	12021	17560	12895	0.734	14.1	13.654	-0.446	0.01243	0.11443
Hs6st	11835	9355	16467	12721	8755	5804	9893	8331	12595	8196	0.651	13.621	13.001	-0.62	0.04204	0.12849
Hsc70-4	24111	28791	24701	23988	18420	18038	24434	20286	25398	20295	0.799	14.632	14.309	-0.324	0.03338	0.12256
Hsc70-5	68070	62802	95290	69581	51052	42554	55566	46942	73936	49028	0.663	16.174	15.581	-0.593	0.01857	0.11443
Hsc70Cb	147964	141827	161941	156402	93556	100642	142483	123583	152033	115066	0.757	17.214	16.812	-0.402	0.02177	0.11599
Hsepi	8716	10256	7927	9464	6776	6418	8984	5693	9090	6968	0.766	13.15	12.766	-0.384	0.04989	0.13241
Hsp60	168019	158568	229368	179023	127039	128969	155384	119184	183745	132644	0.722	17.487	17.017	-0.47	0.02737	0.11939
htl	11668	10416	13982	13927	8144	7042	11099	9027	12498	8828	0.706	13.609	13.108	-0.502	0.02442	0.11676
hts	106086	97078	122006	101051	66573	68169	100795	75131	106555	77667	0.729	16.701	16.245	-0.456	0.02405	0.11642
htt	44667	37578	47315	47523	29318	25463	37241	26329	44271	29588	0.668	15.434	14.853	-0.581	0.00609	0.10662
hyd	141958	125228	134741	137283	90527	80409	135112	106370	134802	103104	0.765	17.04	16.654	-0.387	0.04362	0.12881
Iap2	15633	17551	26662	18953	12246	10663	12286	11911	19700	11777	0.598	14.266	13.524	-0.742	0.01777	0.11443
Ice1	14134	13298	17511	11953	9956	8790	12004	8316	14224	9767	0.687	13.796	13.254	-0.542	0.02132	0.11585
Ide	21511	23712	30009	25882	17360	14864	16893	16636	25278	16438	0.65	14.626	14.005	-0.621	0.00342	0.10264
ihog	105308	105409	136122	122121	79911	71493	111569	83911	117240	86721	0.74	16.839	16.404	-0.435	0.03696	0.12524
Ilk	14005	11596	12972	12302	10650	9748	11929	10805	12719	10783	0.848	13.635	13.396	-0.238	0.02939	0.12014
ImpL3	3892	4534	4594	3962	2089	1136	3304	2705	4245	2308	0.544	12.052	11.173	-0.879	0.00811	0.1116
Incenp	48491	46673	45123	51522	43255	43116	45149	41362	47952	43220	0.901	15.549	15.399	-0.15	0.02402	0.11642
Indy	18159	16238	26897	21346	10042	8306	18549	13019	20660	12479	0.604	14.335	13.607	-0.727	0.04479	0.12956
ine	1268	1131	1819	1423	799	384	476	483	1410	535	0.38	10.461	9.064	-1.397	0.0024	0.10219
Ino80	20758	16959	23086	20303	13689	11463	18833	16105	20276	15023	0.741	14.308	13.875	-0.433	0.04106	0.12811
InR	53019	49528	65380	57734	28861	26860	53084	38731	56415	36884	0.654	15.784	15.171	-0.613	0.02998	0.12031
insc	12234	10890	15953	12072	4939	4034	11819	8712	12787	7376	0.577	13.642	12.849	-0.794	0.04217	0.12852
Int6	91397	82878	108681	101841	62687	62557	82160	80576	96199	71995	0.748	16.554	16.136	-0.418	0.02165	0.11599
IntS1	44556	42176	52055	47736	32307	30663	46681	33819	46631	35867	0.769	15.509	15.13	-0.379	0.04414	0.12925
IntS11	20079	18393	26962	21196	15107	16013	18701	16532	21658	16588	0.766	14.403	14.018	-0.385	0.04518	0.12987
IntS2	24475	22271	27117	23665	16011	17433	23838	18551	24382	18958	0.778	14.574	14.211	-0.363	0.0343	0.12318
IntS4	27208	20696	37269	33359	18657	17321	21957	16188	29633	18531	0.625	14.855	14.178	-0.677	0.02756	0.11939
IntS6	34395	34879	38579	37326	22897	23353	32718	23206	36295	25543	0.704	15.147	14.641	-0.507	0.00603	0.10662
inv	34778	36792	63509	42833	20559	24612	30182	25390	44478	25186	0.566	15.441	14.62	-0.82	0.03067	0.12056
inx3	200880	179600	205239	207038	126356	116540	192529	147216	198189	145661	0.735	17.597	17.152	-0.444	0.02686	0.11903
IP3K2	11880	10710	17052	14915	6152	5788	12115	9729	13639	8446	0.619	13.735	13.044	-0.691	0.04743	0.13159
Ipk2	6617	5498	6377	5446	3407	3700	5502	3915	5984	4131	0.69	12.547	12.012	-0.535	0.01579	0.11443
iPLA2-VIA	16000	13059	22059	17258	8782	8669	11852	13185	17094	10622	0.621	14.061	13.375	-0.686	0.02534	0.11741
Ir	20741	20711	20225	22159	14062	13616	15261	17445	20959	15096	0.72	14.355	13.882	-0.473	0.00084	0.10219
Ir62a	1645	650	1385	1715	577	534	844	384	1349	585	0.434	10.397	9.192	-1.206	0.02659	0.11903
ird1	10391	8593	9500	11162	7051	6651	9438	4894	9911	7008	0.707	13.275	12.775	-0.5	0.03712	0.12524
Irp-1A	24361	19993	33072	30167	14148	14768	21290	16604	26898	16702	0.621	14.715	14.028	-0.687	0.02256	0.11599
Irp-1B	38087	34996	55809	47251	23828	24967	36934	32888	44036	29654	0.673	15.426	14.856	-0.57	0.04422	0.12925
isopeptidase-T-3	4656	3131	5566	4478	2983	2003	3394	3357	4458	2934	0.658	12.122	11.519	-0.603	0.04354	0.12873
itp	9328	6992	7637	9166	4694	4025	5014	7797	8281	5382	0.65	13.016	12.394	-0.622	0.02843	0.11969
Itp-r83A	65150	57011	81558	71573	42391	37780	62874	36233	68823	44820	0.651	16.071	15.452	-0.619	0.0246	0.11676
Jafrac1	62178	53140	82369	66443	43074	43468	49099	45504	66033	45286	0.686	16.011	15.467	-0.544	0.01617	0.11443
jagn	14197	13325	17278	16952	10205	9918	13091	12702	15438	11479	0.744	13.914	13.487	-0.427	0.02168	0.11599
Jarid2	57991	61318	62355	64638	41642	41073	61940	46092	61575	47687	0.774	15.91	15.541	-0.369	0.03384	0.12278
jbug	150192	141255	203712	176223	101673	100858	146684	107525	167846	114185	0.68	17.357	16.801	-0.556	0.02365	0.11642
Jheh2	50410	45345	42420	57165	34304	39757	38784	33382	48835	36557	0.749	15.576	15.158	-0.418	0.01431	0.11443
JIL-1	36833	38573	54092	45927	26789	25409	38690	31807	43856	30674	0.699	15.42	14.905	-0.516	0.03751	0.12524
Jra	39364	36467	54185	45285	23822	21403	30934	33595	43825	27438	0.626	15.419	14.744	-0.676	0.01498	0.11443
jub	24036	20941	26571	23869	16217	16126	22948	17594	23854	18221	0.764	14.542	14.153	-0.389	0.02938	0.12014
jumu	41613	38972	47696	49238	37015	31017	29512	28426	44380	31493	0.71	15.438	14.943	-0.495	0.00599	0.10662
jvl	42463	38440	47863	42523	23480	24453	36873	35542	42822	30087	0.703	15.386	14.877	-0.509	0.01979	0.11492
Kal1	25629	24621	33879	28382	18716	16933	23297	23446	28128	20598	0.732	14.78	14.33	-0.45	0.02936	0.12014
Kap-alpha1	17917	21254	18095	16823	14516	14509	17442	14053	18522	15130	0.817	14.177	13.885	-0.292	0.03297	0.12244
kar	1658	1727	1440	1376	699	657	1576	604	1550	884	0.57	10.598	9.788	-0.81	0.03549	0.12416
Karybeta3	165062	163454	228015	194009	127396	121999	157020	127439	187635	133464	0.711	17.518	17.026	-0.491	0.01955	0.1148
Kat60	17167	15123	23107	19431	12622	13181	14611	13492	18707	13476	0.72	14.191	13.718	-0.473	0.02493	0.11693
Kdm2	48221	43656	67963	55496	35240	36571	39654	30434	53834	35475	0.659	15.716	15.114	-0.602	0.01734	0.11443
Kdm4B	28555	27373	36551	33287	18465	21164	29839	24263	31441	23433	0.745	14.94	14.516	-0.424	0.04833	0.13211
Keap1	4622	4388	4579	4277	3740	2139	3391	2966	4466	3059	0.685	12.125	11.579	-0.546	0.00736	0.11155
kek1	74517	66154	94240	72037	43981	43413	68628	43006	76737	49757	0.648	16.228	15.603	-0.625	0.02166	0.11599
kel	31525	30149	35814	35963	21792	23621	27493	22661	33363	23892	0.716	15.026	14.544	-0.482	0.0028	0.10264
kermit	7577	8213	7073	7063	5639	6178	7229	6571	7482	6404	0.856	12.869	12.645	-0.224	0.04662	0.13143
Khc	68805	75237	100722	84058	49233	45846	66898	51794	82206	53443	0.65	16.327	15.706	-0.621	0.01362	0.11443
kibra	15118	12939	19059	17388	8558	8520	13660	11777	16126	10629	0.659	13.977	13.376	-0.601	0.02438	0.11676
kirre	4713	5124	7535	7905	3225	3429	4489	3402	6319	3636	0.575	12.626	11.828	-0.797	0.02115	0.11582
kis	570078	541512	663148	576775	361263	349714	596217	378140	587878	421334	0.717	19.165	18.685	-0.481	0.04096	0.12811
kkv	101354	98957	113091	107345	65515	62475	90654	60270	105187	69729	0.663	16.683	16.089	-0.593	0.00376	0.10448
klar	278851	255942	377679	320139	183167	168517	269209	203890	308152	206196	0.669	18.233	17.654	-0.58	0.02614	0.11829
KLHL18	7030	6162	7410	10648	4191	5049	6001	5292	7812	5133	0.657	12.932	12.326	-0.606	0.04329	0.12866
Klp10A	60608	59732	59603	70289	44928	49145	59307	46967	62558	50087	0.801	15.933	15.612	-0.321	0.02293	0.11599
Klp31E	5175	6181	8003	5927	3825	4338	3485	5451	6321	4275	0.676	12.626	12.062	-0.564	0.03226	0.12212
Klp61F	51015	48735	70415	58832	43673	40070	47288	35774	57249	41701	0.728	15.805	15.348	-0.457	0.02964	0.12018
Klp68D	3783	3716	3786	3107	2968	3147	3243	2781	3598	3035	0.843	11.813	11.567	-0.246	0.02688	0.11903
Klp98A	28474	27444	36168	31885	15640	16161	29923	22806	30993	21132	0.682	14.92	14.367	-0.552	0.04434	0.12931
knrl	7370	5926	8331	7690	3830	3160	6351	1452	7329	3698	0.505	12.839	11.853	-0.987	0.01871	0.11443
ko	61097	53588	63329	63032	40700	35282	54935	46388	60261	44326	0.736	15.879	15.436	-0.443	0.01572	0.11443
koi	9057	9837	10143	10831	6864	6775	8734	7405	9967	7444	0.747	13.283	12.862	-0.421	0.00492	0.10662
KP78b	35867	35362	49466	41361	29212	26795	37206	25598	40514	29703	0.733	15.306	14.858	-0.448	0.04182	0.12836
Kr-h2	17073	14233	13939	16152	11002	10262	13874	12829	15350	11992	0.781	13.906	13.55	-0.356	0.02411	0.11651
KrT95D	20946	20782	34266	22778	12100	11590	16105	14212	24693	13502	0.547	14.592	13.721	-0.871	0.0163	0.11443
kst	292238	263711	400038	315709	196716	178080	280972	216600	317924	218092	0.686	18.278	17.735	-0.544	0.0354	0.12413
Ku80	5087	7567	8083	6057	5090	4867	4318	4377	6699	4663	0.696	12.71	12.187	-0.523	0.02904	0.12005
kug	181778	158354	185274	176306	106058	96948	166767	137397	175428	126792	0.723	17.421	16.952	-0.468	0.02865	0.11989
kuk	125954	119607	123289	126083	62605	62091	82380	64430	123734	67877	0.549	16.917	16.051	-0.866	3e-05	0.0489
Kul	57009	51388	67606	62360	37692	35677	54633	43511	59591	42878	0.72	15.863	15.388	-0.475	0.02287	0.11599
kuz	48822	44973	50865	48203	28740	28586	48584	35454	48216	35341	0.733	15.557	15.109	-0.448	0.03785	0.12535
kz	13223	9727	18002	12214	7100	6944	9381	7899	13291	7831	0.589	13.698	12.935	-0.763	0.02405	0.11642
l(1)1Bi	22878	21668	26433	25071	18171	17616	19628	20648	24013	19016	0.792	14.552	14.215	-0.337	0.00778	0.1116
l(1)G0020	29513	26867	35380	31603	22841	18844	23151	22926	30841	21940	0.711	14.913	14.421	-0.491	0.00513	0.10662
l(1)G0156	35313	36617	32738	37251	26170	22643	30130	26817	35480	26440	0.745	15.115	14.69	-0.424	0.00261	0.10264
l(1)G0193	12550	11592	18737	13819	8512	8747	10102	8840	14175	9050	0.638	13.791	13.144	-0.647	0.01985	0.11492
l(1)G0232	40183	35911	56537	49187	25284	25109	37064	31579	45454	29759	0.655	15.472	14.861	-0.611	0.02769	0.11946
l(1)G0255	62965	64086	90933	80062	45946	42812	55423	52930	74512	49278	0.661	16.185	15.589	-0.597	0.01384	0.11443
l(1)G0289	35056	33548	35890	38752	24511	20062	35283	22143	35812	25500	0.712	15.128	14.638	-0.49	0.02739	0.11939
l(1)G0320	85201	84855	109043	87882	53666	49998	85698	71646	91745	65252	0.711	16.485	15.994	-0.492	0.03977	0.12715
l(2)09851	32928	34886	39047	33212	24507	24177	27977	26575	35018	25809	0.737	15.096	14.656	-0.44	0.0015	0.10219
l(2)34Fc	1626	3010	5045	3254	1686	1321	1081	1214	3234	1325	0.41	11.659	10.372	-1.287	0.03691	0.12524
l(2)34Fd	11641	10236	11130	13185	9911	7344	9438	7013	11548	8427	0.73	13.495	13.041	-0.455	0.01717	0.11443
l(2)35Bd	8407	6040	7944	8365	4599	4847	6021	5547	7689	5254	0.683	12.909	12.359	-0.549	0.00937	0.11217
l(2)35Df	26741	25858	34849	27314	20827	18082	25099	19131	28690	20784	0.724	14.808	14.343	-0.465	0.02233	0.11599
l(2)gd1	8775	7737	9019	8135	7023	5311	7533	7000	8417	6717	0.798	13.039	12.714	-0.325	0.024	0.11642
l(2)gl	81467	76000	93939	85662	53627	48478	71163	63997	84267	59316	0.704	16.363	15.856	-0.507	0.00772	0.1116
l(2)k05819	32929	27580	36578	30067	20101	22262	27191	23760	31789	23328	0.734	14.956	14.51	-0.446	0.0134	0.11443
l(2)k09022	51573	48732	60176	50043	31803	33414	41969	35960	52631	35787	0.68	15.684	15.127	-0.556	0.00261	0.10264
l(2)k09913	48504	41499	56757	52063	33575	31482	41823	37669	49706	36137	0.727	15.601	15.141	-0.46	0.01384	0.11443
l(2)k14505	7579	7748	8985	8027	5612	4915	7555	5573	8085	5914	0.731	12.981	12.53	-0.451	0.01567	0.11443
l(3)02640	13394	14587	19014	15738	9198	10104	12390	11345	15683	10759	0.686	13.937	13.393	-0.544	0.01244	0.11443
l(3)72Ab	112951	106231	158928	120014	73534	72913	98494	82226	124531	81792	0.657	16.926	16.32	-0.606	0.01787	0.11443
l(3)72Dn	11354	8700	13840	11278	7667	7613	8368	6115	11293	7441	0.659	13.463	12.861	-0.602	0.01552	0.11443
l(3)76BDm	15879	15760	24381	19742	11166	9779	14218	11663	18941	11707	0.618	14.209	13.515	-0.694	0.01782	0.11443
l(3)j2D3	5765	8070	9220	11629	5973	5206	6336	3718	8671	5308	0.612	13.082	12.374	-0.708	0.04721	0.13146
l(3)mbt	27270	25304	24938	29431	17950	19101	25009	20305	26736	20591	0.77	14.706	14.33	-0.377	0.01643	0.11443
l(3)neo38	124806	118873	103348	126180	80089	84112	110457	91928	118302	91647	0.775	16.852	16.484	-0.368	0.02043	0.1152
l(3)psg2	20918	20987	19533	20671	16165	14564	18571	19965	20527	17316	0.844	14.325	14.08	-0.245	0.04286	0.12866
La	58761	55085	68571	60137	39957	42710	46453	50975	60639	45024	0.742	15.888	15.458	-0.43	0.0057	0.10662
lace	18304	17905	25641	22871	12483	12679	18554	15798	21180	14879	0.702	14.37	13.861	-0.509	0.03686	0.12524
lack	43573	41646	54579	45407	28766	26686	40600	30917	46301	31742	0.686	15.499	14.954	-0.545	0.0134	0.11443
lama	16560	15596	17632	16514	9021	9042	15887	12855	16575	11702	0.706	14.017	13.514	-0.502	0.02932	0.12014
LamC	18810	16775	18542	25387	13989	16487	12197	14037	19879	14178	0.713	14.279	13.791	-0.488	0.03404	0.12278
LanA	334193	298572	469699	375536	199610	177928	268706	243233	369500	222369	0.602	18.495	17.763	-0.733	0.01312	0.11443
LanB1	153502	138905	193713	167508	101257	92207	137932	104824	163407	109055	0.667	17.318	16.735	-0.583	0.01223	0.11443
LanB2	117506	107128	172067	138430	76796	74686	110909	86191	133783	87145	0.651	17.03	16.411	-0.618	0.0305	0.12046
lark	51683	52517	66134	58311	40704	40746	45572	41667	57161	42172	0.738	15.803	15.364	-0.439	0.00539	0.10662
lbk	58893	53223	68080	64488	37566	34584	54761	47230	61171	43535	0.712	15.901	15.41	-0.491	0.02049	0.1152
ldlCp	10291	9301	9711	10436	6009	6640	9706	7218	9935	7393	0.744	13.278	12.852	-0.426	0.02444	0.11676
lds	45323	44175	49660	46238	33581	33497	43861	35864	46349	36701	0.792	15.5	15.164	-0.337	0.0121	0.11438
lea	123448	104663	140123	121862	76716	66463	112751	78085	122524	83504	0.682	16.903	16.35	-0.553	0.02003	0.1152
Letm1	27707	30409	40993	28001	23447	20277	27017	19406	31778	22537	0.709	14.956	14.46	-0.496	0.04153	0.12833
lid	103306	103241	121894	109699	72151	77072	110326	73975	109535	83381	0.761	16.741	16.347	-0.394	0.04051	0.12771
lig	324093	313539	336491	344239	208958	207131	318968	224454	329590	239878	0.728	18.33	17.872	-0.458	0.01719	0.11443
lig3	10831	10573	16122	14256	7542	5886	6952	7396	12946	6944	0.536	13.66	12.762	-0.899	0.0052	0.10662
Lig4	3883	4129	4527	4184	3991	2741	3508	2870	4181	3277	0.784	12.03	11.678	-0.351	0.03015	0.12031
ligatin	10578	9727	12009	10713	8448	9652	9930	7311	10757	8835	0.821	13.393	13.109	-0.284	0.04553	0.13018
lilli	26199	24728	24760	27346	16768	17779	25427	22057	25758	20508	0.796	14.653	14.324	-0.329	0.04635	0.13101
LIMK1	20338	16373	20810	19082	13985	13182	18048	10817	19151	14008	0.731	14.225	13.774	-0.451	0.02918	0.12005
lin	27499	23157	27777	28949	18003	16671	26458	18801	26846	19983	0.744	14.712	14.286	-0.426	0.03559	0.12428
lin19	85824	82179	75575	91884	58518	55793	78334	70589	83865	65809	0.785	16.356	16.006	-0.35	0.02819	0.11966
Liprin-beta	17464	18436	25448	19692	13203	12879	14661	11761	20260	13126	0.648	14.306	13.68	-0.626	0.00915	0.11214
Lis-1	42701	42575	48098	47970	30982	29941	39017	39491	45336	34858	0.769	15.468	15.089	-0.379	0.01271	0.11443
Lk6	142021	130456	185583	168430	97762	92012	135416	126857	156623	113012	0.722	17.257	16.786	-0.471	0.03789	0.12535
lkb1	5919	4177	7211	5698	2382	3838	4618	3769	5751	3651	0.635	12.49	11.834	-0.655	0.03539	0.12413
LKR	5660	3924	4539	4757	2349	2091	3145	3761	4720	2837	0.601	12.205	11.47	-0.735	0.01145	0.11385
Lnk	19798	22990	25601	21309	14169	13011	19648	17485	22424	16078	0.717	14.453	13.973	-0.48	0.01792	0.11443
loco	22626	22793	21714	24933	16196	14380	23279	17823	23016	17920	0.779	14.49	14.129	-0.361	0.04642	0.13102
lola	230523	212340	266194	253573	166688	165299	236664	191662	240657	190078	0.79	17.877	17.536	-0.34	0.04887	0.13238
Lon	23561	20000	19514	22855	14743	14091	18123	16855	21482	15953	0.743	14.391	13.962	-0.429	0.00698	0.1098
lost	212730	203851	350498	259656	145153	139363	197321	171808	256684	163411	0.637	17.97	17.318	-0.651	0.04168	0.12833
lqf	24908	23209	28770	29518	18829	15696	24329	20222	26601	19769	0.743	14.699	14.271	-0.428	0.02691	0.11903
Lrt	8634	9540	15347	11414	5846	5992	8779	7205	11234	6955	0.619	13.456	12.764	-0.692	0.03985	0.12715
Lsd-2	104035	104932	100015	107144	82339	73095	94256	77070	104032	81690	0.785	16.667	16.318	-0.349	0.0036	0.10304
lsn	5567	6011	6189	6237	5220	3492	4865	4508	6001	4521	0.753	12.551	12.143	-0.408	0.01038	0.11385
ltl	30819	27565	46531	33104	14070	16735	23716	19946	34505	18617	0.54	15.074	14.184	-0.89	0.0143	0.11443
lute	22826	22804	26833	24380	13207	12833	22932	17580	24211	16638	0.687	14.563	14.022	-0.541	0.02468	0.11676
lwr	67979	70308	59844	72425	52845	57498	57480	57628	67639	56363	0.833	16.046	15.782	-0.263	0.0093	0.11214
mab-21	77871	72226	111620	91925	58792	56846	75491	59664	88410	62698	0.709	16.432	15.936	-0.496	0.03903	0.12644
Mad1	20513	19354	23151	25093	14315	15269	20243	18834	22028	17165	0.779	14.427	14.067	-0.36	0.04425	0.12925
Madm	21183	21762	33159	25945	14933	15067	20093	16143	25512	16559	0.649	14.639	14.015	-0.624	0.02493	0.11693
magu	33620	36541	47266	37269	25479	27155	33109	24490	38674	27558	0.713	15.239	14.75	-0.489	0.02013	0.1152
mahj	45361	43696	55868	47124	30524	31586	43060	32418	48012	34397	0.716	15.551	15.07	-0.481	0.01412	0.11443
Mal-A5	1586	980	1965	2115	881	640	650	753	1661	731	0.44	10.698	9.514	-1.184	0.01152	0.11385
malpha	5908	5532	10728	6697	4019	3233	4544	4093	7216	3972	0.55	12.817	11.956	-0.861	0.03823	0.12554
MAN1	13200	12019	11340	13543	11010	9823	11049	10413	12525	10574	0.844	13.613	13.368	-0.244	0.01612	0.11443
Mapmodulin	57786	53727	71031	64283	46829	37880	49232	57662	61707	47901	0.776	15.913	15.548	-0.365	0.04767	0.13159
Marf	24897	25343	32751	33886	19923	17283	23818	19313	29219	20084	0.687	14.835	14.294	-0.541	0.01583	0.11443
Mat1	11388	10495	12248	11136	8094	8943	8619	10349	11317	9001	0.795	13.466	13.136	-0.33	0.00858	0.11179
mbc	46106	44583	53630	50142	32884	26794	40610	39234	48615	34881	0.717	15.569	15.09	-0.479	0.01088	0.11385
MBD-R2	31284	28523	35094	34104	22605	20926	29236	25187	32251	24489	0.759	14.977	14.58	-0.397	0.01601	0.11443
Mbs	36930	29216	34118	33325	21993	19659	32013	20559	33397	23556	0.705	15.027	14.524	-0.504	0.02383	0.11642
mbt	28484	30060	42957	34725	22898	23926	28397	23706	34056	24732	0.726	15.056	14.594	-0.462	0.03651	0.12517
Mcr	147317	129486	173225	167902	102755	93373	131223	109098	154482	109112	0.706	17.237	16.735	-0.502	0.0124	0.11443
Mdh1	41271	41154	56880	46829	33336	36263	40928	35156	46533	36421	0.783	15.506	15.152	-0.353	0.04609	0.13074
Mdr49	39122	33080	61536	49469	17718	17915	34922	26532	45802	24272	0.53	15.483	14.567	-0.916	0.02796	0.11966
Med	17985	19145	22099	22529	15148	15246	19931	14844	20440	16292	0.797	14.319	13.992	-0.327	0.04541	0.13002
MED1	54643	51499	51339	56724	33735	38551	50914	40936	53551	41034	0.766	15.709	15.325	-0.384	0.01735	0.11443
MED14	42461	35738	44368	43331	29461	28028	38115	34099	41474	32426	0.782	15.34	14.985	-0.355	0.02393	0.11642
MED17	14525	14550	19516	21655	12448	9368	13542	10524	17562	11470	0.653	14.1	13.486	-0.615	0.02397	0.11642
MED19	20514	15972	25889	21108	11364	11509	15681	12448	20870	12751	0.611	14.349	13.638	-0.711	0.01155	0.11385
MED20	4303	3840	4374	3505	2187	2555	2747	3292	4005	2695	0.673	11.968	11.396	-0.572	0.00536	0.10662
MED24	15748	14981	23344	17597	10492	9916	15234	13156	17918	12199	0.681	14.129	13.575	-0.555	0.04447	0.12931
MED30	8796	6515	8077	7758	5201	4812	5755	4930	7786	5174	0.665	12.927	12.337	-0.59	0.00241	0.10219
mei-P26	29697	28644	34065	34076	21742	18761	28442	26782	31621	23932	0.757	14.949	14.547	-0.402	0.02746	0.11939
melt	32951	27560	33130	36078	19142	18856	29296	21096	32430	22097	0.681	14.985	14.432	-0.553	0.01423	0.11443
Men	4808	4754	8520	7994	3342	2636	4091	3154	6519	3306	0.507	12.67	11.691	-0.98	0.02248	0.11599
MEP-1	93666	91425	138260	102632	71028	74558	91420	66185	106496	75798	0.712	16.7	16.21	-0.491	0.0451	0.12987
Mes-4	40046	37710	49097	50192	35174	32328	36805	29765	44262	33518	0.757	15.434	15.033	-0.401	0.02233	0.11599
MESR3	20322	20076	30293	23909	8198	6920	18278	16141	23650	12384	0.524	14.53	13.596	-0.933	0.02266	0.11599
MESR4	63880	51792	58893	58469	42330	39165	54845	38992	58258	43833	0.752	15.83	15.42	-0.41	0.01841	0.11443
metl	8304	6977	11634	10192	5246	4018	6384	5353	9277	5250	0.566	13.179	12.358	-0.821	0.01209	0.11438
mew	70854	61246	86389	81182	46296	45191	58711	53254	74918	50863	0.679	16.193	15.634	-0.559	0.00955	0.11256
Mfap1	11327	13384	14638	14914	9796	8649	10549	11211	13566	10051	0.741	13.728	13.295	-0.433	0.0118	0.11389
mfas	38229	32946	42792	43125	26361	22968	24640	27424	39273	25348	0.645	15.261	14.63	-0.632	0.00167	0.10219
mfrn	12914	11829	10759	12069	8801	6722	9211	8130	11893	8216	0.691	13.538	13.004	-0.534	0.00196	0.10219
MFS10	3226	3026	3051	3876	1782	2351	2853	1681	3295	2167	0.658	11.686	11.081	-0.605	0.0155	0.11443
MFS15	4014	3319	4389	4565	2898	3445	2788	1776	4072	2727	0.67	11.991	11.413	-0.578	0.02314	0.1161
MFS17	5812	5719	7870	7941	3171	2810	4683	2823	6835	3372	0.493	12.739	11.719	-1.019	0.0039	0.10662
Mgat2	7488	6491	9889	6136	4926	5426	5529	5667	7501	5387	0.718	12.873	12.395	-0.478	0.04947	0.13241
mge	30073	28358	41672	29588	21205	19505	26744	25035	32423	23122	0.713	14.985	14.497	-0.488	0.03865	0.12584
mgr	28852	28031	33242	26303	19698	19312	27597	20279	29107	21722	0.746	14.829	14.407	-0.422	0.02399	0.11642
mi	14233	12531	19529	14927	11918	10218	12779	9838	15305	11188	0.731	13.902	13.45	-0.452	0.0468	0.13146
MICAL-like	13566	13481	17096	15446	10150	9501	11677	10365	14897	10423	0.7	13.863	13.348	-0.515	0.00374	0.10448
milt	52223	47138	66403	57892	36091	35019	47745	37592	55914	39112	0.699	15.771	15.255	-0.516	0.016	0.11443
mim	14328	14113	22817	17129	9000	8860	14645	10484	17097	10747	0.629	14.061	13.392	-0.67	0.04027	0.12744
mip120	28903	25924	24165	32123	17917	20001	25503	21979	27779	21350	0.769	14.762	14.382	-0.38	0.03543	0.12413
mip130	35077	33526	49953	36401	22705	22407	35448	25159	38739	26430	0.682	15.242	14.69	-0.552	0.04488	0.12961
Miro	17454	13551	18887	20958	11090	11196	12482	10909	17712	11419	0.645	14.112	13.479	-0.633	0.00776	0.1116
Mitf	18007	15568	20759	18222	11402	12600	15197	15625	18139	13706	0.756	14.147	13.742	-0.404	0.02352	0.11642
MKP-4	5570	5187	5096	4102	3345	4066	4290	2966	4989	3667	0.735	12.285	11.84	-0.444	0.02371	0.11642
Mkp3	21518	21420	23429	29603	13487	14374	21959	15756	23992	16394	0.683	14.55	14.001	-0.549	0.0312	0.12094
Mms19	15344	13361	14964	15378	10767	10037	13940	11344	14762	11522	0.781	13.85	13.492	-0.357	0.01586	0.11443
mnd	21655	20022	21868	22040	13376	13198	18296	14845	21396	14929	0.698	14.385	13.866	-0.519	0.00223	0.10219
Mnn1	30699	28133	35924	35662	21391	22920	30408	25149	32605	24967	0.766	14.993	14.608	-0.385	0.03202	0.12212
Mo25	38255	40914	45487	47156	31961	30172	40765	31583	42953	33620	0.783	15.39	15.037	-0.353	0.02563	0.11743
Mob3	2618	3081	3593	2747	2311	1831	2574	2466	3010	2295	0.763	11.555	11.164	-0.391	0.03937	0.1267
Moca-cyp	44931	43401	56774	45150	31610	33686	38418	36884	47564	35149	0.739	15.538	15.101	-0.436	0.01147	0.11385
Mocs1	4144	4805	6548	5025	2961	3630	3447	4044	5130	3521	0.686	12.325	11.782	-0.543	0.02746	0.11939
mod(mdg4)	131848	139301	134525	145935	106058	105806	130793	107225	137902	112471	0.816	17.073	16.779	-0.294	0.00995	0.11385
modSP	36001	30115	37394	39650	23364	21624	32567	26507	35790	26016	0.727	15.127	14.667	-0.46	0.02109	0.11582
Moe	143279	141480	196912	175986	112805	108968	122892	131320	164414	118996	0.724	17.327	16.861	-0.466	0.0194	0.1148
mon2	31223	32234	33589	33431	20229	19999	32033	23814	32619	24019	0.736	14.993	14.552	-0.442	0.02395	0.11642
mor	92445	93015	99840	107846	78057	70753	93659	77348	98286	79954	0.813	16.585	16.287	-0.298	0.02303	0.11599
mp	9937	9777	12462	11812	6477	6907	9221	6952	10997	7389	0.672	13.425	12.851	-0.574	0.00757	0.1116
MP1	22958	20812	29033	22385	15600	13563	18047	18353	23797	16391	0.689	14.538	14.001	-0.538	0.01308	0.11443
mre11	12443	11474	21413	14411	6926	7404	9631	8137	14935	8025	0.537	13.866	12.97	-0.896	0.0247	0.11676
[truncated: 728 more rows]

## Sheet: GO (DOWN)
Category	Term	Count	%	PValue	Genes	List Total	Pop Hits	Pop Total	Fold Enrichment	Bonferroni	Benjamini	FDR
[truncated: 126 more rows]

[truncated: 3 more sheets: UP, REPLICATE CORRELATIONS, ALL GENES]
